# Supplementary material for: Species-Specific miRNAs Contribute to the Divergence between Deciduous and Evergreen Species in Ilex
Source: Plants (Basel). 2024 May 21;13(11):1429. doi: 10.3390/plants13111429 (PMC11174832; doi:10.3390/plants13111429)
Supplement: Supplementary file 1 [file plants-13-01429-s001.zip]

Archive with 2 entries (2 files):
- SFigure1_finial.pdf
- STables_finial.xlsx
