# Supplementary material for: Species-Specific miRNAs Contribute to the Divergence between Deciduous and Evergreen Species in Ilex
Source: Plants (Basel). 2024 May 21;13(11):1429. doi: 10.3390/plants13111429 (PMC11174832; doi:10.3390/plants13111429)
Supplement: Supplementary file 1 [file plants-13-01429-s001.zip › STables_finial.xlsx]

## Sheet: Table S1
Table S1. Summary of identified miRNAs in I. asprella
miRNA	Family	Chr	Strand	Mature miRNA start	Mature miRNA end	Seq of mature miRNA	Star miRNA start	Star miRNA end	Seq of star miRNA	Pre-miRNA start	Pre-miRNA end	Seq of Pre-miRNA
Ias-MIR1515a	MIR1515	JAHQCQ010045862.1	+	381	402	TCATTTTTGCGTGCAGTGATTC	544	564	ATCACTCACGCAAAGATGATT	381	565	TCATTTTTGCGTGCAGTGATTCTCTCATACTCTTCCTTTTTTTTGTTACTTATTTTTCTAGTCTTAATCTAGGGATTTCACGAATGACTCAGACCTACTGGCATTTGGTTTCCCTTCCTATAGTTTCCTATTTATTGTACTAGGAAAAGTGAAGGGATTCTTAGATCACTCACGCAAAGATGATT
Ias-MIR156a	MIR156	CM042185.1	-	51983778	51983798	TTGACAGAAGATAGAGAGCAC	51983717	51983737	CTCTCTATTCTTCTGTCAACC	51983715	51983798	TTGACAGAAGATAGAGAGCACAACTGAACATGCCCATGAAACTTGTGTATGAACAGTCTTGTTCTCTCTATTCTTCTGTCAACC
Ias-MIR156b	MIR156	CM042185.1	-	4354379	4354398	TTGGACTGAAGGGAGCTCCC	4354531	4354551	GAGCTTCCTTCAGCCCACTCA	4354379	4354549	GAGCTTCCTTCAGCCCACTCATGGATGAGACAAGGGGTTGAATTAGCTGCCGACTCATTCATTTAACCACTCAGTAGAAAGGGGTATGTTTTGTGCTACTGTGATTGAGTGAATGATGCGGGAGATAGTTTTCCTCCCGCTCCCTCCGTGCTTGGACTGAAGGGAGCTCCC
Ias-MIR156c	MIR156	CM042188.1	+	39229045	39229064	TGACAGAAGAGAGTGAGCAC	39229110	39229130	CTCACTTCTCTTTCTGTCAGC	39229045	39229131	TGACAGAAGAGAGTGAGCACACGCAGGCAATTGTATAGAGAGGTATACCTTTGTTGGGTGCGTGTGCTCACTTCTCTTTCTGTCAGC
Ias-MIR156d	MIR156	CM042188.1	-	43585390	43585409	TGACAGAAGAGAGTGAGCAC	43585329	43585349	GCTCACTCTCTATCTGTCACA	43585327	43585409	TGACAGAAGAGAGTGAGCACATATGTCTACTGCATGGACTGTCAATGCTTGAAGCTTTGTGTGCTCACTCTCTATCTGTCACA
Ias-MIR156e	MIR156	CM042188.1	-	27773771	27773790	TGACAGAAGAGAGTGAGCAC	27773706	27773726	GCTCAGTCTCTTTCTGTCAGC	27773704	27773790	TGACAGAAGAGAGTGAGCACACGCAGGCAATTGTATAGAGAGAGTATACCTTTGTTGAGTGCGTGTGCTCAGTCTCTTTCTGTCAGC
Ias-MIR156f	MIR156	CM042190.1	+	28952237	28952257	TTGACAGAAGATAGAGAGCAC	28952298	28952318	CTCTCTATTCTTCTGTCATCA	28952237	28952319	TTGACAGAAGATAGAGAGCACAGATAGATGAAGTGCGTGGAGTCTGCATCTCACTCTTTGTGCTCTCTATTCTTCTGTCATCA
Ias-MIR156g	MIR156	CM042190.1	+	28952564	28952584	TTGACAGAAGATAGAGAGCAC	28952625	28952645	CTTTCTATTCTTATGTCATCA	28952564	28952646	TTGACAGAAGATAGAGAGCACAGATGATAAGGTGCATGGAGCATGCATCTCACTTCTTTGTGCTTTCTATTCTTATGTCATCA
Ias-MIR156h	MIR156	CM042190.1	-	33342206	33342226	TTGACAGAAGATAGAGAGCAC	33342141	33342161	CTCTCTATTCTTCTGTCAACA	33342139	33342226	TTGACAGAAGATAGAGAGCACAACTGACCGTACTCATCAAAGTTGGGTGTGTATGAACAGTCTTGTTCTCTCTATTCTTCTGTCAACA
Ias-MIR156i	MIR156	CM042193.1	-	2951939	2951959	TTGACAGAAGATAGAGAGCAC	2951879	2951899	CTCTCTATTCTTCTGTCATCA	2951877	2951959	TTGACAGAAGATAGAGAGCACAGATAGATGATGTGCATGGAGTCTGCATCTCACTCTTTGTGCTCTCTATTCTTCTGTCATCA
Ias-MIR156j	MIR156	CM042193.1	-	2951453	2951473	TTGACAGAAGATAGAGAGCAC	2951393	2951413	CTCTCTATTCTTTTGTCATCA	2951391	2951473	TTGACAGAAGATAGAGAGCACAGATGATAAGGTGCATGGAGCATGCATCTCACTTCTTTGTGCTCTCTATTCTTTTGTCATCA
Ias-MIR156k	MIR156	CM042198.1	-	10287854	10287873	TGACAGAAGAGAGTGAGCAC	10287795	10287815	CTCACTGCTCTATCTGTCATC	10287793	10287873	TGACAGAAGAGAGTGAGCACACAGAGGCAAATTGTATGTGTATACTGTTTCTTTTGCGTGCTCACTGCTCTATCTGTCATC
Ias-MIR156l	MIR156	CM042201.1	+	18270917	18270936	TTGGACTGAAGGGAGCTCCC	18270764	18270784	GAGCTTCCTTCAGCCCACTCA	18270765	18270936	GAGCTTCCTTCAGCCCACTCATGGACGAGAAAAAGGGGTTGAATTAGCTGCCGACTCATTCATTTGATCGCTCAGTAGAAAAGGATATGTTTTATGCTACTGTGATTGAGTGAATGATGCGGGAGATAGTTTTCATCCCTCTCCTTCTGTGCTTGGACTGAAGGGAGCTCCC
Ias-MIR156m	MIR156	CM042186.1	+	41978365	41978384	TTGGACTGAAGGGAGCTCCC	41978226	41978246	GAGCTTTCTTTAGTCCACTTA	41978227	41978384	GAGCTTTCTTTAGTCCACTTATGGGTGGCAGTAGGGTTCAATTAGCTGCCGACTCATTCATCCAAATACTGAGTTAAATGTGACCCAGTAACTGAGTGAATGATGCGGGAGACAAGTTGAATCTTAAGCTTCCTGCACTTGGACTGAAGGGAGCTCCC
Ias-MIR156n	MIR156	CM042187.1	-	5720670	5720689	TTGGACTGAAGGGAGCTCCC	5720821	5720841	GAGCTTCCTTCAGTCCACCCA	5720670	5720839	GAGCTTCCTTCAGTCCACCCATGGGCGGGTGAAGGGTTTGGATTAGCTGCTGACTCATTCATTCAAACAAGGTAGAAGAGTTCTTAATTTGTGCTACTTTGAATGTGTGAATGATGCAGGAGATAAATTTCATCCTTCTCTTCTCTATGCTTGGACTGAAGGGAGCTCCC
Ias-MIR156o	MIR156	CM042192.1	+	16223993	16224012	TTGGACTGAAGGGAGCTCCC	16223832	16223852	GAGCTCCTTTCAGTCCAATTA	16223833	16224012	GAGCTCCTTTCAGTCCAATTAGAAGGGCCGAGGAGCGGTCAGAGCTGCCATCTCATGCATTTAGTAATGCTTAGGATTTCCCAAGTTTGAAGATCAGAATGCTAAGTTTAACCAAGTGCATGATATGGGAGCAACTCATTCCGTGAACTTTTCCCACCTATTGGACTGAAGGGAGCTCCC
Ias-MIR156p	MIR156	CM042194.1	-	23342203	23342223	AGCTGTACCCTCTCTCTTCAC	23342252	23342272	GAAGAGAGAGAGTACAGCTTC	23342203	23342270	GAAGAGAGAGAGTACAGCTTCTGAAGTCGGCTTTAGTGCAGAGAGGAAGCTGTACCCTCTCTCTTCAC
Ias-MIR156q	MIR156	CM042198.1	-	23981749	23981768	TTGGACTGAAGGGAGCTCCC	23981887	23981907	GAGCTTTCTTCAGTCCACTCA	23981749	23981905	GAGCTTTCTTCAGTCCACTCATGGGTGGCGATAGGATTCAATTAGCTGCCGACTCATTCATCCAAATACTGAGTTAGTAATACCCGGTAACTGAGTGAATGATGCGGGAGACAAATTGGATCTTAAGCTTCCTATACTTGGACTGAAGGGAGCTCCC
Ias-MIR156r	MIR156	JAHQCQ010028121.1	-	2788	2807	TTGGACTGAAGGGAGCTCCC	2939	2959	GAGCTTCCTTCAGTCCACTCA	2788	2957	GAGCTTCCTTCAGTCCACTCATGGGTGGGTGAAGGGTTTGGATTAGCTGCCGACTCATTCATTCAAACACAATAGAAGAGTTGTTAATTAGTTCTACTGTGAATGTGTGAATGATGCGGGAGATAAATTTCATCCTTCTCTTCTCTGTGCTTGGACTGAAGGGAGCTCCC
Ias-MIR156s	MIR156	CM042194.1	-	23336076	23336096	AGCTGTACCCTCTCTCTTCAC	23336130	23336150	GAAGAGAGAGAGAGTACAGCT	23336076	23336148	GAAGAGAGAGAGAGTACAGCTTCTGAAGTTTGCTGCTTTAGTGCGGAGTGGAAGCTGTACCCTCTCTCTTCAC
Ias-MIR157a	MIR157	CM042192.1	+	20885962	20885982	TTTGGATTGAAGGGAGCTCTA	20885815	20885835	GAGCTCCTTGAAGTCCAATAG	20885816	20885982	GAGCTCCTTGAAGTCCAATAGAGGATATTGCTGGGGAGATTGAGCTGCAGACTTATGGATCCCTCAGCCCTATCCCATTTCTGTTTGTTGGATAGGCTTGTGGCTTGCATATGTCAGGAGCTTTCACTACCAAAGTCAGATCCTTGTTTGGATTGAAGGGAGCTCTA
Ias-MIR157b	MIR157	CM042198.1	+	22608153	22608173	TTTGGATTGAAGGGAGCTCTA	22608006	22608026	GAGCTCCTTGAAGTCCAATAG	22608007	22608173	GAGCTCCTTGAAGTCCAATAGAGGATATTGCTGGGAAGATTGAGCTGCTGACTTATGGATCCCTCAGTCCTATCCCATTTCTGTTTGATGGATAGGCTTGTGGCTTGCATAAGGCAGGAGCTTTCACTACCCAAGTCAGATCCTTGTTTGGATTGAAGGGAGCTCTA
Ias-MIR157c	MIR157	JAHQCQ010044731.1	-	66609	66629	TTTGGATTGAAGGGAGCTCTA	66757	66777	GAGCTCCTTGAAGTCCAATAG	66609	66775	GAGCTCCTTGAAGTCCAATAGAGGATATTGCTGGGGAGATTGAGCTGCAGACTTATGGATCCCTCAGCCCTATCCCATTTCTGTTTGTTGGATAGGCTTGTGGCTTGCATATGTCAGGAGCTTTCACTACCAAAGTCAGATCCTTGTTTGGATTGAAGGGAGCTCTA
Ias-MIR160a	MIR160	CM042185.1	+	9078638	9078658	TGCCTGGCTCCCTGTATGCCA	9078698	9078718	GCGTATGAGGAGCCAAGCATA	9078638	9078719	TGCCTGGCTCCCTGTATGCCATTTGCAGAGCACACCGGCACATCGATGGCCTCGGTGGATGGCGTATGAGGAGCCAAGCATA
Ias-MIR160b	MIR160	CM042186.1	+	16769562	16769582	TGCCTGGCTCCCTGTATGCCA	16769628	16769648	GCGTGCGAGGAGCCAAGCATG	16769562	16769649	TGCCTGGCTCCCTGTATGCCACACACACAGACCAATCTGATGATCAGTTGATTGGCTTTGGCGGGTGGCGTGCGAGGAGCCAAGCATG
Ias-MIR160c	MIR160	CM042188.1	-	9436062	9436082	TGCCTGGCTCCCTGTATGCCA	9435997	9436017	GCGTGCCGGGACCCAAGCATA	9435995	9436082	TGCCTGGCTCCCTGTATGCCACACACACAGACCAATCTGTTCATCAGTTGATTGGCTTTGGTGGGTGGCGTGCCGGGACCCAAGCATA
Ias-MIR160d	MIR160	CM042201.1	-	13859279	13859299	TGTCTGGCTCCCTGTATGCCA	13859217	13859237	GCGTATGAGGAGTCAAACATA	13859215	13859299	TGTCTGGCTCCCTGTATGCCATTTGCAGAGCGCATTGGCACATCGACGATGGCCTCCGTGGATGGCGTATGAGGAGTCAAACATA
Ias-MIR164a	MIR164	CM042187.1	+	1136531	1136551	TGGAGAAGCAGGGCACGTGCA	1136587	1136607	CACGTGCTCCCCTTCTCCAAC	1136531	1136608	TGGAGAAGCAGGGCACGTGCAAATCATCTTGGCGTTCTCAGAACGCCATACCCTTTGCACGTGCTCCCCTTCTCCAAC
Ias-MIR164b	MIR164	CM042196.1	+	25420355	25420375	TGGAGAAGCAGGGCACGTGCA	25420426	25420446	CATGTGCCCGCCTTCTCCATC	25420355	25420447	TGGAGAAGCAGGGCACGTGCATTACTAACTCTTGCACAAGCAGATCTATAGTTGACGAGTGAGTTAGTTTTTCATGTGCCCGCCTTCTCCATC
Ias-MIR164c	MIR164	CM042200.1	+	21399240	21399260	TGGAGAAGCAGGGCACGTGCA	21399308	21399328	CATGTGCCCCTCTTCCCCATC	21399240	21399329	TGGAGAAGCAGGGCACGTGCATTGCTAACTCATCTACCATCTACAGATTAGCTCAGTGAGTTAGCTCTTCATGTGCCCCTCTTCCCCATC
Ias-MIR165a	MIR165	CM042191.1	-	25927343	25927362	TCGGACCAGGTTTCATCCCT	25927397	25927417	GAATGTTAGCTGGCTCGATTC	25927343	25927415	GAATGTTAGCTGGCTCGATTCATTCATTAGAGCTCATAACGAGAAGTGATGTATCGGACCAGGTTTCATCCCT
Ias-MIR165b	MIR165	CM042196.1	+	4928450	4928470	TCTCGGACCAGGCTTCGTTCC	4928405	4928425	AATGAAGTTTGATCCAAGATC	4928406	4928470	AATGAAGTTTGATCCAAGATCCTTACATGCAATTCATGGAGAGATCTCGGACCAGGCTTCGTTCC
Ias-MIR165c	MIR165	CM042184.1	-	4612217	4612237	TCGGACCAGGCTTCATTCCCC	4612280	4612300	GGAGTGTTGTCTGGTTCGAGA	4612217	4612298	GGAGTGTTGTCTGGTTCGAGACCATTCATTAGAAGCACACATGTACATCATATGAATGATCTCGGACCAGGCTTCATTCCCC
Ias-MIR165d	MIR165	CM042185.1	+	979515	979535	TCGGACCAGGCTTCATTCCCC	979391	979411	GGAATGTTGTTTGGCACGAAG	979392	979535	GGAATGTTGTTTGGCACGAAGCCACGAACTTGATGATCTAATTCAGAGCTACACATCCATAATTTCATAAAAATACATATTCTTTTGCATATATTATGTATGTAAGATCACGTATTTGTGCCGTCGGACCAGGCTTCATTCCCC
Ias-MIR165e	MIR165	CM042185.1	-	25333624	25333644	TCGGACCAGGCTTCATTCCCC	25333686	25333706	GGAATGTTGGCTGGCTCGAGG	25333624	25333704	GGAATGTTGGCTGGCTCGAGGCTTCACGGGGAGGTTCTGAATGTGAAAGAACTGAATGCTTCGGACCAGGCTTCATTCCCC
Ias-MIR165f	MIR165	CM042186.1	-	40705401	40705421	TCGGACCAGGCTTCATTCCCC	40705523	40705543	GGAATGTTGTCTGGCTCGAGG	40705401	40705541	GGAATGTTGTCTGGCTCGAGGCCACTAAGTAGATCTACAAATTGATATGAAATATGATAAACTCATTTAGAGTAGATTGATCGTTGTTTTTGAGTAACAAAGGATCATACCTTAGTGTCGTCGGACCAGGCTTCATTCCCC
Ias-MIR165g	MIR165	CM042187.1	-	2828333	2828353	TCGGACCAGGCTTCATTCCCC	2828392	2828412	GGAACGTTGTCTGGTTCGACA	2828333	2828410	GGAACGTTGTCTGGTTCGACATCTTTCGTAGGAAGCTCAAAGCTCATTTGAATGATTTCGGACCAGGCTTCATTCCCC
Ias-MIR165h	MIR165	CM042189.1	-	217467	217487	TCGGACCAGGCTTCATTCCCC	217581	217601	GGAATGTTGTCTGGCTCGAGG	217467	217599	GGAATGTTGTCTGGCTCGAGGACTCTTGCTTAAACTTGATCAATTTTCTATATAGATGTCTATCTATTGATGTATTGCATATATACAATAATTTGATCGTGTGTTGGTGTTATCGGACCAGGCTTCATTCCCC
Ias-MIR165i	MIR165	CM042191.1	-	492068	492088	TCGGACCAGGCTTCATTCCCC	492173	492193	GGAATGTTGTCTGGCTCGAGG	492068	492191	GGAATGTTGTCTGGCTCGAGGACTCTTTTGCTTGATCAATTTTGTACATAGATCTCTATTGATCCACATAGATCTATCGCAAAGAAAGATCTGTTAAGTGTCGTCGGACCAGGCTTCATTCCCC
Ias-MIR165j	MIR165	CM042195.1	+	3149037	3149057	TCGGACCAGGCTTCATTCCCC	3148979	3148999	GGAATGTCGTCTGGCTCGAGA	3148980	3149057	GGAATGTCGTCTGGCTCGAGACCTTTCATTTGAAGTTCAAAGCTCATCCGAATGATTTCGGACCAGGCTTCATTCCCC
Ias-MIR165k	MIR165	CM042198.1	+	24677683	24677703	TCGGACCAGGCTTCATTCCCC	24677566	24677586	GGAATGTTGTCTGGCTCGAGG	24677567	24677703	GGAATGTTGTCTGGCTCGAGGCCACTCACTAGATCTGTAAATACATGTCTGATCATCTCAATTAGACTTTTGATTTAAGTATGTTTTGAGTGATCATAGATCATGAGTTGGTGCCGTCGGACCAGGCTTCATTCCCC
Ias-MIR165l	MIR165	CM042200.1	+	3789665	3789684	TCTCGGACCAGGCTTCATTC	3789589	3789609	ATGAAGTTTGATCCAAGATCC	3789590	3789684	ATGAAGTTTGATCCAAGATCCTTCTATTTTTCTCCATATCCTTATATTCTGGTTACTGGAGAATTCATGGAGCGATCTCGGACCAGGCTTCATTC
Ias-MIR165m	MIR165	CM042202.1	-	17431252	17431272	TCTCGGACTAGGCTTCATTCC	17431305	17431325	AATGAAGTTTCGGCCGTGATC	17431252	17431323	AATGAAGTTTCGGCCGTGATCAATGCCACCTCTGTTACTTGCATACATTGCTCTCGGACTAGGCTTCATTCC
Ias-MIR165n	MIR165	JAHQCQ010031678.1	+	1407	1427	TCGGACCAGGCTTCATTCCTC	1334	1354	GGGATGTTGGCTGGCTCGATG	1335	1427	GGGATGTTGGCTGGCTCGATGCATTCACGAGAGCTGATTATTATTATGTTAAATCATCTACAAGTGAATGCATCGGACCAGGCTTCATTCCTC
Ias-MIR167a	MIR167	CM042184.1	-	3734214	3734234	TGAAGCTGCCAGCCTGATCTC	3734167	3734187	AGATCATGTGGTAGCTTCACC	3734165	3734234	TGAAGCTGCCAGCCTGATCTCAACCTCCCTCCTTTGTTGAGGAAAGATCAGATCATGTGGTAGCTTCACC
Ias-MIR168a	MIR168	JAHQCQ010046693.1	-	3131	3151	TCGCTTGGTGCAGGTCGGGAA	3022	3042	CCCGCCTTGCATCAACTGAAT	3020	3151	TCGCTTGGTGCAGGTCGGGAACGACTTCGCCGCCGGCGTACCTTTGCCTAATATGTGTGAGTGTATGTTTGCATATTTATCGGTGACCTGGTGGTTTTGGGAGAAGTTGGTCCCGCCTTGCATCAACTGAAT
Ias-MIR169a	MIR169	CM042186.1	-	4827816	4827836	TGCCAAAGGAGACTTGCCCTG	4827868	4827888	GGGCGTTCTCCTTTGACTAGA	4827816	4827886	GGGCGTTCTCCTTTGACTAGACAGCCCCATGCACATGCATTCTTCTGTTTTGCCAAAGGAGACTTGCCCTG
Ias-MIR169b	MIR169	CM042188.1	+	41918633	41918653	TGAGCCAGAATGACTTGCCGA	41918697	41918717	GCAAGCCATGCCTGGCTCTGG	41918633	41918718	TGAGCCAGAATGACTTGCCGAAATTTAAGTGCAAAGCAATGTGCCTGCAGCTCATTGTCTTCTCGGCAAGCCATGCCTGGCTCTGG
Ias-MIR169c	MIR169	CM042196.1	-	17717963	17717983	GGCAAGTTGTCTTTGGCTACA	17718043	17718063	CAGCCAAGGATGACTTGCCGA	17717963	17718061	CAGCCAAGGATGACTTGCCGAATTTTTGTAGAATCTGTCTTCCTTCATATCATAGGGTTCAATTTGCGAAGATGAGTCGGCAAGTTGTCTTTGGCTACA
Ias-MIR169d	MIR169	JAHQCQ010033179.1	-	1526	1545	AGGCAGTCAACTTGGCTACC	1611	1631	TAGCCAAGGATGACTTACCTG	1526	1629	TAGCCAAGGATGACTTACCTGCTCCTCCATACATGGGGTTCGTCTTTGTCTACGTACGACTACGACCCCTTGAGGCTTGGTTTCAGGCAGTCAACTTGGCTACC
Ias-MIR169e	MIR169	CM042195.1	+	4256512	4256533	TAGCCAAGGATGATTTGCCTGC	4256589	4256609	CAGGCAATCTCCTTGGCTAGG	4256512	4256610	TAGCCAAGGATGATTTGCCTGCTTTCCTATGGAGGGGGTCTTAAGCTTTATATAATGTCTAGCACCTTCTTTGGTTGTCAGGCAATCTCCTTGGCTAGG
Ias-MIR169f	MIR169	JAHQCQ010043208.1	+	86	107	TAGCCAAGGATGATTTGCCTGC	181	201	AGGGAGTCTCCTTGGTTAAGT	86	202	TAGCCAAGGATGATTTGCCTGCTTTCCTCCAACGGGTAACGTTAGTTGTAGCCTTGTAGGTTATGTCTAGCTAGAAACCTTATTTGGTAGCCAAGCAGGGAGTCTCCTTGGTTAAGT
Ias-MIR170a	MIR170	CM042185.1	-	23500817	23500837	TGATTGAGCCGTGCCAATATC	23500876	23500896	TGTTGGTATGGCTCAATCAAA	23500817	23500894	TGTTGGTATGGCTCAATCAAATCAAATCTCCCAATGGCTGGATTGGGTGTTTTTATTTGATTGAGCCGTGCCAATATC
Ias-MIR170b	MIR170	CM042187.1	+	38818714	38818734	TGATTGAGCCGTGCCAATATC	38818658	38818678	TATTGGTGCAGTTCAATGAGA	38818659	38818734	TATTGGTGCAGTTCAATGAGAAAGTCGTTCTCAAAATGTCCTGGATCCTACTTTTTGATTGAGCCGTGCCAATATC
Ias-MIR170c	MIR170	CM042188.1	+	1229659	1229679	TGATTGAGCCGTGCCAATATC	1229603	1229623	TATTGGTGCGGTTCAATTAGA	1229604	1229679	TATTGGTGCGGTTCAATTAGAAAGCAGTTCTCTAAGTCCCAAGAGTTCTGTTATTTGATTGAGCCGTGCCAATATC
Ias-MIR170d	MIR170	CM042188.1	-	37845228	37845247	TTGAGCCGCGCCAATATCAC	37845295	37845315	GATGTTGGTGAGGTTCAATCT	37845228	37845313	GATGTTGGTGAGGTTCAATCTGAAGACGGATTTACATATGTAGGAGACGTAAACGACGATCTCAGATTGAGCCGCGCCAATATCAC
Ias-MIR170e	MIR170	CM042188.1	-	30562303	30562322	TTGAGCCGCGCCAATATCAC	30562369	30562389	GATGTTGGTGAGGTTCAATCC	30562303	30562387	GATGTTGGTGAGGTTCAATCCGAAGACGGATTTATGACATTTTAGTCTTAAAAGGCGATCTCAGATTGAGCCGCGCCAATATCAC
Ias-MIR170f	MIR170	CM042189.1	-	3323348	3323368	TGATTGAGCCGCGCCAATATC	3323284	3323304	TTGTATAGCTGGTCAATTATC	3323282	3323368	TGATTGAGCCGCGCCAATATCCCTTGCGCGAGTATAGAATTCCCCGTCTGGACCAACTCCGCCGTCTTGTATAGCTGGTCAATTATC
Ias-MIR170g	MIR170	CM042190.1	-	25887540	25887560	TATTGGCCTGGTTCACTCAGA	25887469	25887489	TGATTGAGCCGTGCCAATATC	25887467	25887560	TATTGGCCTGGTTCACTCAGACAAAATACACCCATCTACAAACACACAAAAAAAAGATGGTGGACTTTTGATTTGATTGAGCCGTGCCAATATC
Ias-MIR170h	MIR170	CM042193.1	+	951950	951970	TGATTGAGCCGTGTCAATATC	951861	951881	TGTTGGCTCGGTTCACTCAAG	951862	951970	TGTTGGCTCGGTTCACTCAAGAAGTTGAAAAAGCATGGCACTTTTTAGGCAAGAAAGCTTAAAAGTGCATGTAAAGAGTTTGACAATTTGATTGAGCCGTGTCAATATC
Ias-MIR170i	MIR170	CM042197.1	+	7753050	7753070	TGATTGAGCCGTGCCAATATC	7752994	7753014	TGTTGGTGCGGTTCAATGAGA	7752995	7753070	TGTTGGTGCGGTTCAATGAGAAAGCAGTTCTCGAAATGCTTTGGGCCCTACTTTTTGATTGAGCCGTGCCAATATC
Ias-MIR170j	MIR170	CM042202.1	+	16863172	16863192	TGATTGAGCCGCGCCAATATC	16863116	16863136	TATTGTTGCGGTTCAACCTCA	16863117	16863192	TATTGTTGCGGTTCAACCTCACCGTTACATCGAGGAATTACTCGATTCTATGGTTTGATTGAGCCGCGCCAATATC
Ias-MIR170k	MIR170	JAHQCQ010000761.1	+	387	407	TATTGGCCTGGTTCACTCAGA	459	479	TGATTGAGCCGTGCCAATATC	387	480	TATTGGCCTGGTTCACTCAGACAAAATACACCCATCTACAAACACATAAAAAAAAGATGGTGGACTTTTGATTTGATTGAGCCGTGCCAATATC
Ias-MIR170l	MIR170	JAHQCQ010007747.1	+	205	225	TTGAGCCGCGTCAATATCTCC	142	162	AGATATTGACGTGCCTCAAAC	143	225	AGATATTGACGTGCCTCAAACTAAAGACATGGTTAGATGAAAGATTAGCCATGTAATTTTGATTGAGCCGCGTCAATATCTCC
Ias-MIR171a	MIR171	CM042185.1	-	854705	854725	CGTGGTATTGGCCCGGCTCAG	854654	854674	GAACCGGACCAATATCACTCT	854652	854725	CGTGGTATTGGCCCGGCTCAGTTTCTTCTGTGGTCTAACACAGTTTGGAAGACGAACCGGACCAATATCACTCT
Ias-MIR172a	MIR172	CM042185.1	-	7160922	7160941	GGAATCTTGATGATGCTGCA	7161031	7161051	CAGCATCATCAAGATTCACAA	7160922	7161049	CAGCATCATCAAGATTCACAAAACTTTTTTAGGGCTTCATGGGGGTGTTAAGAGAGTAGTGGTGGCTTTTGTGGTCCCTAACCTTCACTCCTGTGGCTCTTTGATTTGGGAATCTTGATGATGCTGCA
Ias-MIR172b	MIR172	CM042195.1	+	16131456	16131476	GCAGCAACATCAAGATTCACA	16131533	16131553	GGAATCTTGATGATGCTGCAT	16131456	16131554	GCAGCAACATCAAGATTCACAAGCTTTAAGGGGACTTTCGGTCACCCCATTCTCCTCATAAAAGGCTCCTTTCATATGGGAATCTTGATGATGCTGCAT
Ias-MIR172c	MIR172	CM042201.1	+	15614044	15614063	GGAATCTTGATGATGCTGCA	15613935	15613955	CATCATCAGCAAGATTCACAA	15613936	15614063	CATCATCAGCAAGATTCACAACTTTTCTAGGGTTTCATGGGGGTGGTTAAGAGAGTGATGGTGGCTTTTCTTGTCACCTTACTTCACTCCTATGGGCTCTTTGATATGGGAATCTTGATGATGCTGCA
Ias-MIR172d	MIR172	CM042185.1	-	10236713	10236732	AGAATCTTGATGATGCTGCA	10236777	10236797	CAGCTTCATCAAGATTCACAT	10236713	10236795	CAGCTTCATCAAGATTCACATGCAAATTCCCGATGGTGTGGTGTCCCGCGGAGTTTGGGGGTGAGAATCTTGATGATGCTGCA
Ias-MIR172e	MIR172	CM042185.1	-	10236958	10236978	GCAGCCTCATCAAGATTCACA	10236893	10236913	AGAATCTTGATGATGCTGCAT	10236891	10236978	GCAGCCTCATCAAGATTCACATGCAAATGCCCCGGCGGTGTAGGGTTTCCGCCCAAGTTTGATGGTGAGAATCTTGATGATGCTGCAT
Ias-MIR172f	MIR172	CM042195.1	+	12352657	12352677	TCTTGATGATGCTGCATCGGC	12352537	12352557	TGGTGCAGCAACATCAAGATT	12352538	12352677	TGGTGCAGCAACATCAAGATTCACATGCAATTGCAAGGTGGCGACTCACTCTCTCTCTTTCTCTCTCTCTCTCTCTATTTGTGTGTCTGTGTGTGTGCCAAAGCTTTCTGAAGTGAGAATCTTGATGATGCTGCATCGGC
Ias-MIR390a	MIR390	CM042187.1	-	6568574	6568594	AAGCTCAGGAGGGATAGCGCC	6568491	6568511	CGCTATCTATCCTGAGTTTCA	6568489	6568594	AAGCTCAGGAGGGATAGCGCCTTGGATAGTGATGATGGATGTGAAGGATTTATCTCTCTGTGTTCTTTAGATCACAAAGAACTGGCGCTATCTATCCTGAGTTTCA
Ias-MIR390b	MIR390	CM042196.1	+	25072397	25072417	AAGCTCAGGAGGGATAGCACC	25072487	25072507	CGCTATCCATCCTGAGCTTCA	25072397	25072508	AAGCTCAGGAGGGATAGCACCATGGATGGTATGGTCGACTCGACTCGACTCTTGGTGGTGATCATCCTCATAGATTTTTTATTGTCCGTAGCGCTATCCATCCTGAGCTTCA
Ias-MIR390c	MIR390	CM042200.1	+	21318745	21318765	AAGCTCAGGAGGGATAGCGCC	21318794	21318814	CGCTATCCATCCTGAGTTTCA	21318745	21318815	AAGCTCAGGAGGGATAGCGCCATGGATGGATGGTCTTCAAGTGTCTATAGCGCTATCCATCCTGAGTTTCA
Ias-MIR390d	MIR390	JAHQCQ010011166.1	+	74	94	AAGCTCAGGAGGGATAGCGCC	199	219	CGCTATCTATCCTGAGTTTCA	74	220	AAGCTCAGGAGGGATAGCGCCCTAGATGATGATGGTGGCGGTGGATGTGGGGTGTTTGTGTGGTATTGTGGTATTGTTCCGGGTGGACCGGTGGTTTGTGGAAAATATTTTGTGACCATCAAGTGGCGCTATCTATCCTGAGTTTCA
Ias-MIR390e	MIR390	JAHQCQ010022743.1	+	2410	2430	AAGCTCAGGAGGGATAGCACC	2459	2479	CGCTATCCATCCTGAGTTTCA	2410	2480	AAGCTCAGGAGGGATAGCACCATGGATGAATGGTCTTCAAGGGTCTATAGCGCTATCCATCCTGAGTTTCA
Ias-MIR391a	MIR391	JAHQCQ010015913.1	-	829	849	TACGCAGGAGAGATGACGCCG	770	790	GCGTCATCCCTCCTCCATAGA	768	849	TACGCAGGAGAGATGACGCCGGCACCGCCCATGTCCGATCTACATTAGATTGGGGGTGGCGGCGTCATCCCTCCTCCATAGA
Ias-MIR391b	MIR391	JAHQCQ010027515.1	-	1643	1663	TACGCAGGAGAGATGACGCCG	1584	1604	GCGTCCTCCCTCCTCCGTAGA	1582	1663	TACGCAGGAGAGATGACGCCGGCACCGCCCATGTCCGATCTACATTAGATTGGGGGTGGCAGCGTCCTCCCTCCTCCGTAGA
Ias-MIR391c	MIR391	JAHQCQ010028161.1	+	6126	6146	TACGCAGGAGAGATGACGCCG	6186	6206	GCGTCATCCCTCCTCCATAGA	6126	6207	TACGCAGGAGAGATGACGCCGGCACCGCCCATGTCCGATCTACATTAGATTGGGGGTGGCGGCGTCATCCCTCCTCCATAGA
Ias-MIR393a	MIR393	CM042185.1	-	6315598	6315618	TCCAAAGGGATCGCATTGATC	6315556	6315576	ATCATGCTATCCCTTTGGATG	6315554	6315618	TCCAAAGGGATCGCATTGATCCCAACTCTCTTGGGAAACATTGGATCATGCTATCCCTTTGGATG
Ias-MIR393b	MIR393	CM042201.1	-	20049301	20049321	TCCAAAGGGATCGCATTGATC	20049243	20049263	ATCATGCGATCCCTTAGGAAT	20049241	20049321	TCCAAAGGGATCGCATTGATCCAAGAATTAAAAACGAGTTCAAGACTCTCCGTTCATTGGATCATGCGATCCCTTAGGAAT
Ias-MIR393c	MIR393	CM042201.1	+	16698658	16698678	TCCAAAGGGATCGCATTGATC	16698724	16698744	ATCATGCAATCCCTTTGGATT	16698658	16698745	TCCAAAGGGATCGCATTGATCCCAACTGTCTTTTTGACAATATTTGCCAGGTTTGTGTAGAATTTGGATCATGCAATCCCTTTGGATT
Ias-MIR394a	MIR394	CM042184.1	+	53095715	53095734	TTGGCATTCTGTCCACCTCC	53095797	53095817	GAGGTGGGCATACTGCCAACT	53095715	53095818	TTGGCATTCTGTCCACCTCCTGTCAGAAATGAAAGGCAGCTGAAAACCTAGCCACCTCTCTCTCTCTCTCCCTCTCTCTCATGGAGGTGGGCATACTGCCAACT
Ias-MIR394b	MIR394	CM042189.1	+	33435238	33435257	TTGGCATTCTGTCCACCTCC	33435301	33435321	GAGGCGGCCAGCATGTCAAAT	33435238	33435322	TTGGCATTCTGTCCACCTCCATTTATAATTTGTTAGCCACCCTCTTAAAAATTCATGGCCTTCGGAGGCGGCCAGCATGTCAAAT
Ias-MIR394c	MIR394	CM042193.1	-	910299	910318	TTGGCATTCTGTCCACCTCC	910212	910232	AGGTGGGCATACTGCCAAATG	910210	910318	TTGGCATTCTGTCCACCTCCTACTAGAAAAAAGGAGCAAAAGACAGCTGAAACCTAACTCTCTTTCTCTCTCTATTTCATATGGGAGGAGGTGGGCATACTGCCAAATG
Ias-MIR395a	MIR395	CM042196.1	-	21635404	21635424	CTGAAGTGTTTGGAGGAACTC	21635446	21635466	GTTCCCCCTTGCACTTCAGTC	21635404	21635464	GTTCCCCCTTGCACTTCAGTCAAGTTTTTAGAATTCATGACTGAAGTGTTTGGAGGAACTC
Ias-MIR395b	MIR395	CM042196.1	-	21626702	21626722	CTGAAGTGTTTGGGGCAACTC	21626744	21626764	GTTCCCCCTTATACTTCAGTC	21626702	21626762	GTTCCCCCTTATACTTCAGTCAGGTTTTTAGAATTCATGACTGAAGTGTTTGGGGCAACTC
Ias-MIR395c	MIR395	CM042199.1	+	2972675	2972695	CTGAAGTGTTTGGGGGAACTC	2972605	2972625	GTTCTCCCGACCACTTCATTG	2972606	2972695	GTTCTCCCGACCACTTCATTGGGATTATCTTGAGATGCTCTTTTTAGAGTAAAGGTTAATCCTATCCCACTGAAGTGTTTGGGGGAACTC
Ias-MIR395d	MIR395	CM042199.1	+	2981504	2981524	CTGAAGTGTTTGGGGGAACTC	2981441	2981461	GTTCCCCTTAAACACTTCACT	2981442	2981524	GTTCCCCTTAAACACTTCACTGGGGGCTTTTCTTTTCTCTGCCTAGAGGATACTACTCCCTACTGAAGTGTTTGGGGGAACTC
Ias-MIR396a	MIR396	CM042188.1	+	30475015	30475034	TTCCACAGCTTTCTTGAACT	30475087	30475107	GTTCAATAAAGCTGTGGGAAG	30475015	30475108	TTCCACAGCTTTCTTGAACTGCATCTGTCAGATCCATTGTGAATCTGTTAACGAAAGTGATACGGTTGTTGCGGTTCAATAAAGCTGTGGGAAG
Ias-MIR396b	MIR396	CM042188.1	+	37758986	37759005	TTCCACAGCTTTCTTGAACT	37759040	37759060	GTTCAATAAAGCTGTGGGACG	37758986	37759061	TTCCACAGCTTTCTTGAACTGCATCTGTCAGATCGATCATCAAGCAGTTGTTGCGGTTCAATAAAGCTGTGGGACG
Ias-MIR396c	MIR396	CM042188.1	-	37771303	37771322	TTCCACAGCTTTCTTGAACT	37771248	37771268	GTTCAAGAAAGCTGTGGGAAA	37771246	37771322	TTCCACAGCTTTCTTGAACTTCTTCTATATTTTGATCTCTCTGATCAAGCACTGAAGTTCAAGAAAGCTGTGGGAAA
Ias-MIR396d	MIR396	CM042188.1	-	30484452	30484471	TTCCACAGCTTTCTTGAACT	30484395	30484415	GTTCAAGAAAGCTGTGGGAAA	30484393	30484471	TTCCACAGCTTTCTTGAACTTCTTCTACTGTTTTGATCTCTCTAAATCAAACTGTGAAGTTCAAGAAAGCTGTGGGAAA
Ias-MIR396e	MIR396	CM042199.1	+	16860550	16860569	TTCCACGGCTTTCTTGAACT	16860672	16860692	GCTCAAGAAAACCGTGGGAAA	16860550	16860693	TTCCACGGCTTTCTTGAACTTAGTACTTGATGATGGATTCTATACTTCTATAGACTGGATAACGTTACTCGGTTACTCGCCCATAATGTCATTCCGAGTAATGAAGCCAGTTCTCTGTAGGAAGCTCAAGAAAACCGTGGGAAA
Ias-MIR397a	MIR397	CM042187.1	-	42683987	42684006	TCATTGAGTGCAGCGTTGAT	42683930	42683950	TCTGCGCTGCACTCAATCATG	42683928	42684006	TCATTGAGTGCAGCGTTGATGAGCTAAAGTAAATTGCTTGTAATGTTATTGTGGTTTATCTGCGCTGCACTCAATCATG
Ias-MIR399a	MIR399	CM042186.1	-	4797304	4797324	TGCCAAAGGAGATTTGCCCGG	4797383	4797403	GGGCAATTACCCTATTGGCAG	4797304	4797401	GGGCAATTACCCTATTGGCAGTAGGCCACTTAACCACATGTGATTAACCTCACAAACAGCATGGTTAGTAAGCTCACTGCCAAAGGAGATTTGCCCGG
Ias-MIR403a	MIR403	CM042184.1	+	770401	770421	TTAGATTCACGCACAAACTCG	770333	770353	AGTTTGTGCGTGATTCTAATT	770334	770421	AGTTTGTGCGTGATTCTAATTTCATTTCATCACAGCCGTCCACACGAGGCAGCTTAATCAGATGGCGTTAGATTCACGCACAAACTCG
Ias-MIR403b	MIR403	CM042194.1	-	31612930	31612950	TTAGATTCACGCACAAACTCG	31612997	31613017	AGTTTGTGCGTGAATCTGAAC	31612930	31613015	AGTTTGTGCGTGAATCTGAACCCATATCATCAGAGCCGTCCGCGGGGCAGCTCAATCGAATGACGTTAGATTCACGCACAAACTCG
Ias-MIR403c	MIR403	CM042195.1	-	6717696	6717716	TTAGATTCACGCACAAACTCG	6717789	6717809	GGTTTGTGCGTGAATTTAACA	6717696	6717807	GGTTTGTGCGTGAATTTAACAACCTTAGCCATCCTTTTATCCTTATATGGGAAAAGTTCATTCATACAAATTCGGATGGATGATGTTTATGTTAGATTCACGCACAAACTCG
Ias-MIR477a	MIR477	CM042189.1	-	674447	674467	ACTCTCCCTCAAGGGCTTCTC	674374	674394	GAAGCACTTGAGGGAGAACTA	674372	674467	ACTCTCCCTCAAGGGCTTCTCGCCTTGTCATCTTCAGCATGATCCAAGCAATGCTGCATAGTGCATGGCAGGCCAGAAGCACTTGAGGGAGAACTA
Ias-MIR477b	MIR477	CM042192.1	+	17631077	17631096	TCCTCAAAGGCTTCCAATAT	17631126	17631146	CGTTGGTGGCCTGCGAGGACC	17631077	17631147	TCCTCAAAGGCTTCCAATATTCCAGGACAATATTAGCACCAATATTGGAACGTTGGTGGCCTGCGAGGACC
Ias-MIR477c	MIR477	CM042192.1	-	17550164	17550183	TCCTCAAAGGCTTCCAATAT	17550115	17550135	CGTTGGGGGCCTGCGAGGACC	17550113	17550183	TCCTCAAAGGCTTCCAATATTCCAGGACAATATTGGCACCAATATTGGAACGTTGGGGGCCTGCGAGGACC
Ias-MIR482a	MIR482	CM042194.1	-	2495370	2495391	TTTCCTATTCCACCCATTCCAC	2495423	2495443	GGAATGGGTAGGTGGGGAAGA	2495370	2495441	GGAATGGGTAGGTGGGGAAGAAGGCTTTGGCAACTGACAAAGAAACTTTCTTTCCTATTCCACCCATTCCAC
Ias-MIR482b	MIR482	CM042199.1	+	6245499	6245520	TTCCCAAGTCCTCCCATACCGA	6245448	6245468	GGTATGGGATTCTTGGGAATG	6245449	6245520	GGTATGGGATTCTTGGGAATGTGGGTTTTGGTGAAATGGTAAAGAAATCCTTCCCAAGTCCTCCCATACCGA
Ias-MIR482c	MIR482	CM042199.1	+	6252508	6252529	TTGCCAATTCCACCCATACCAC	6252449	6252469	GGTGTGGGTGGTTTGGCAAGG	6252450	6252529	GGTGTGGGTGGTTTGGCAAGGAAAAAAAAACTACGGATGATTTTGGTGTGTTATATCTTTGCCAATTCCACCCATACCAC
Ias-MIR482d	MIR482	JAHQCQ010005096.1	+	113	134	TTTCGAAGACCACCCATTCCTA	51	71	GGAATGGGGTTCTTGAGAAGG	52	134	GGAATGGGGTTCTTGAGAAGGAAAGGTGGTTTGGAAGTGTGTGAGAGAGAAATCAGAATCCTTTCGAAGACCACCCATTCCTA
Ias-MIR482e	MIR482	JAHQCQ010030819.1	+	113	134	TTTCGAAGACCACCCATTCCTA	51	71	GGAATGGGGTTCTTGAGAAGG	52	134	GGAATGGGGTTCTTGAGAAGGAAAGGTGGTTTGGAAGTGTGTGAGAGAGAAATCAGAATCCTTTCGAAGACCACCCATTCCTA
Ias-MIR530a	MIR530	CM042195.1	-	12069994	12070014	TGCATTTACACCTGCACCTCA	12069816	12069836	AGGGGCAGGTGGAGATGCAGG	12069814	12070014	TGCATTTACACCTGCACCTCAAGTTCTTTTCTGGGTTTCAATTTTCGAATCCAAAGACTAAAGCTAGCAAGGTTGTACAAGTATATATATATATATGTATATGTACGTGTATATTCATTATGTGGGTATCTGTGCGGAGAGATAATGTGTGTGTGAACATGGAAAACGAGGAGGAGGCAGAGGGGCAGGTGGAGATGCAGG
Ias-MIR7972a	MIR7972	JAHQCQ010020860.1	+	1057	1077	TTGTCAGGGTTGTGATTCTCC	867	887	AGAATTACAATTTCAACAAAT	868	1077	AGAATTACAATTTCAACAAATACATCACTTCATCATCTTCTTGAGCACAAACAAAAACACTTTAGGGAGACGCCGACACGATACAAACCCGAACACAAATAAAAACAAACACATAACCACATGATTTATATTTTCTTTTAACTTATATAATCCTTTCCTTTTTATTTAAGGGGAGATGATGAGTTGCGTTTGTCAGGGTTGTGATTCTCC
Ias-MIR828a	MIR828	CM042201.1	-	21207332	21207353	TCTTGCTCAAATGAGTATTCCA	21207103	21207123	GATGCTCACTTGGGCAAGCAA	21207101	21207353	TCTTGCTCAAATGAGTATTCCAACAGCAGTTACAATCTGGGCACCAAACTTCTTCCACTCTATGTATCTGGGTTGATGAGTTTTCATGGCTTATTATACTCCTAGGTATGTACTGAAGCTTCTGACATGCCTCAGCCTGATACTATAGCAGAGGATTTACCATTCATCAAACTGATTTTTGATCATAAAACTTCTGTCTCTCTATTGTGCTAGCTGGTGCTGCTGTTTCTGAGATGCTCACTTGGGCAAGCAA
Ias-MIRN1	MIRN1	CM042202.1	-	21868949	21868970	TGCTCCGAATCTGAAGCTGCGC	21868895	21868915	TCGGCTTCAGAGCGGTGCACG	21868893	21868970	TGCTCCGAATCTGAAGCTGCGCAAGTTAGCAGGACCTCGTTCTTCGTCCTAGCTTGCTCGGCTTCAGAGCGGTGCACG
Ias-MIRN2a	MIRN2	CM042195.1	-	20731751	20731771	CCGGCGTCGTCATTGCACCAC	20731527	20731547	AGTGTGCGATTGGCTCTGGGA	20731525	20731771	CCGGCGTCGTCATTGCACCACCGACGGCCATAAGTTGCTGTTTAACGGAAAAGCTGTCCAGGACCAACGAATAAACTGCTACGGAGATCATTACGTTTATTTAATTTTATTTTTTTTCAGCTATTGATTTTTTGTTTTTTTTCCAGCTGATGATTTTATGTTTTATGTGTTAGATAACCATAACAACTGGATGGTCAATACCCATAATCCACGCGGAGTGTCTAATAGTGTGCGATTGGCTCTGGGA
Ias-MIRN3	MIRN3	JAHQCQ010036565.1	-	6402	6422	TCAATTAAATTCTGGATCTAT	6503	6523	AGGTCTTTTTTAAATTGATTC	6402	6521	AGGTCTTTTTTAAATTGATTCAATTGTGAAATAAAAGATCACGACGTGTGTATCTAGGGAATAGTCACTTCAAAGTGAATTCTCCCTAGATACATCTATTCAATTAAATTCTGGATCTAT
Ias-MIRN4a	MIRN4	CM042187.1	-	44633883	44633903	GCTCTTTCTTCTTCTGTCATC	44633950	44633970	TGACAGAAGAGAGAGAGCACA	44633883	44633968	TGACAGAAGAGAGAGAGCACAACCCGCCATTAGCTAAAGAAAGTCTTTGCCTTTTGTGGGAGTGTGCTCTTTCTTCTTCTGTCATC
Ias-MIRN4b	MIRN4	CM042192.1	-	18685974	18685994	GCTCTCTATGCTTCTGTCATC	18686037	18686057	TGACAGAAGATAGAGAGCACA	18685974	18686055	TGACAGAAGATAGAGAGCACAGATGATGAAAATGCATGCAGCCTGCATCTCACTCCTTTGTGCTCTCTATGCTTCTGTCATC
Ias-MIRN5	MIRN5	JAHQCQ010002388.1	+	1523	1544	CGCAGGTCATCCTTGTGCGTAC	1419	1439	TCGCCAAGGATGACTTGCCTA	1420	1544	TCGCCAAGGATGACTTGCCTAAATCCACCCAATGGGCTCTTAGAAGACTTAAGTTTAGTTCTCTTGCATAGAGAGAGAGAAAGAGAGCCTCCAGTGGTTTTCTCGCAGGTCATCCTTGTGCGTAC
Ias-MIRN6	MIRN6	JAHQCQ010036475.1	+	454	475	TTTCCCAGCCCAGCCATTCCTA	400	420	GGAATGGCGTGCTGGGGGAGG	401	475	GGAATGGCGTGCTGGGGGAGGCAAGGTTTTAGAATTTGTTAAGAATTATGTCCTTTCCCAGCCCAGCCATTCCTA
Ias-MIRN9a	MIRN9	CM042184.1	-	25085771	25085791	TGGTGTTGGTCCCATGGGAGC	25085567	25085587	ACCCATGGGCTCAACACCGAC	25085565	25085791	TGGTGTTGGTCCCATGGGAGCAACGAGTTGGTGCTTGTGGGGTAGGTGTGCCTAAACCTTCGATGATGCCTAGCATAAGCGAGGTGCTTCTCCGTTCTCCAAACTGAGTTCTAGCTGTTCTCAAACCTGAGTTCGGGGCATGTTCAAGTGCGGTGGCATTATTGGGGCATGTGGCATGCTGGCCTTGTCTTGTGCTCACTTGCAGCACCCATGGGCTCAACACCGAC
Ias-MIRN9b	MIRN9	CM042184.1	+	21392714	21392734	TGGTGTTGGTCCCATGGGAGC	21392906	21392926	AACCATGGGCTCAACACCGAT	21392714	21392927	TGGTGTTGGTCCCATGGGAGCAACGAGTGAGTGCTTGTGGGGGCATGTGTGCCTAAACCTCCGATAATATCTAGCATAAGCGAGGTGCCAGTTTGTTATCCCGCCCAATCGGGTGGATGTCAGGGCATATTCAAGCGTGGATGCATTGTTCGGGCATGTGGCATGCTGGCCTTGTCATGCGCCTACATGCGGAAACCATGGGCTCAACACCGAT
Ias-MIRN10	MIRN10	CM042197.1	+	14276551	14276571	CTAGCCAACTCAGTAAACTGA	14276657	14276677	TACTAGAGGGTTAGGCTATCC	14276551	14276678	CTAGCCAACTCAGTAAACTGAAAAGAGGCACACCTGATCCTCAAATGCGGCTCCATGATCCCCTGTGAGTCCAGGATCCTGGTGACCTGCTCTAACCACTCCTCGGTTACTAGAGGGTTAGGCTATCC
Ias-MIRN11	MIRN11	CM042198.1	-	13699940	13699960	TGGCTGAGTTTGATGATGTTC	13699968	13699988	GCTGGTTGACCCAGCGGGTTC	13699940	13699986	GCTGGTTGACCCAGCGGGTTCTATACTGGCTGAGTTTGATGATGTTC
Ias-MIRN12	MIRN12	CM042199.1	-	23911984	23912005	TGTACTTGGTCACTCACATGCC	23911945	23911965	TTGATGATTTGATCATGCTAA	23911943	23912005	TGTACTTGGTCACTCACATGCCTACCTCGAACAAGGGGTATGTTGATGATTTGATCATGCTAA
Ias-MIRN13	MIRN13	CM042184.1	-	24488972	24488993	AGGATTATTGGTGATCAAAGCT	24488946	24488966	GATGATTGTCGGTGATCAAAA	24488944	24488993	AGGATTATTGGTGATCAAAGCTAAAGACAGATGATTGTCGGTGATCAAAA
Ias-MIRN14	MIRN14	JAHQCQ010003571.1	-	13	35	ATGGTTCTCCGACAGTATGTACG	258	278	CACATACTATGAAGAACTAAC	13	276	CACATACTATGAAGAACTAACACATAAGGATGAAGAGTACAACTCAAAGATAAAAATCCTCACCTTGCTCAGTCTGAGGAACCACATCCCATCGAGAAGGCACAAGATCACGGTCGGACTCCGAAGTCCACTCGCCACCAACGAAGAAGAACCTCCTCTTCCACATGTAGAGATTGGACGGAAGCCCCTCAATGAGTCTGCCTGACCTCGGAGTAAAGTAGTACCACCCCCCGTAAGGAGCATGGTTCTCCGACAGTATGTACG
Ias-MIRN15a	MIRN15	JAHQCQ010003914.1	+	474	494	TGGTTTCATGAACATACTTCC	417	437	AAGTATGTTCCTGAAACCTTA	418	494	AAGTATGTTCCTGAAACCTTAAAATATGCTCTCACCGAACTTTCCAAAATATTTTATGGTTTCATGAACATACTTCC
Ias-MIRN15b	MIRN15	JAHQCQ010016378.1	-	625	645	TGGTTTCATGAACATACTTCC	683	703	AAGTATGTTCCTGAAACCTTA	625	701	AAGTATGTTCCTGAAACCTTAAAATATGCTATCACCGAACTTTCCAAAATATTTTATGGTTTCATGAACATACTTCC
Ias-MIRN16	MIRN16	JAHQCQ010005324.1	-	5971	5992	TTTTGCGCCAACAGTCTGCTCC	6228	6248	AGCAGATTTTGGCGCAAAAAA	5971	6246	AGCAGATTTTGGCGCAAAAAACATACTACCGAGCAGCTTTGCCTAGCCAGATGTAGCTGGTCAAATGAAGGCTATGGAAAATACATAGCCTAAGAGCAACTCCAAAAGACCATGTAAAAGGCTTTTCTTAGCTATTTTAGATAGCATCTCTCCAAACCAGGGCTCCAAAGATTAGCTAAAAGTCTATCTAAAATACATAATCCCTTTTTTACTCGCTCCATGTAGCTGGCCCACAATCTACTCGGTAGTCTGCTTTTTGCGCCAACAGTCTGCTCC
Ias-MIRN17	MIRN17	JAHQCQ010012437.1	+	871	890	TCGGCTAGGTTGGAAACCCT	1104	1124	GGGGGCCAACACTGGTGGATG	871	1125	TCGGCTAGGTTGGAAACCCTTCAACCTAAGTGCAGCTAGAAGAAGAACAGTTATGTATAAATACAAACATAAAATGAAAATCATTAGACAAATGACTGAGTCTTCTGAGAATATAGTCGTGGATTTGCAAGGGGTGGGTTATTTTACAGAGAACAGAGAAAAACGAAGAAGAAGAAGAAGAAGAAGAAGAAGAAGAAGAAGAAGAAAGAAGAAGGGAGAAGAAGGAAGAAAGAAGGGGGCCAACACTGGTGGATG
Ias-MIRN18	MIRN18	CM042192.1	-	22652258	22652277	TTGATAGCCGATGACTTATC	22652289	22652309	TGGGCATGGGCTGGTTCAATG	22652258	22652307	TGGGCATGGGCTGGTTCAATGGAAAAGACATTGATAGCCGATGACTTATC
Ias-MIRN19	MIRN22	JAHQCQ010032004.1	+	1395	1414	AGGTCAGCCGAAATCCTTCG	1194	1214	AAGGATTTCGTCTGACTTGCG	1195	1414	AAGGATTTCGTCTGACTTGCGTGCGTTCAGCAGTAACTTTTACCTCTCAGTACCTGGAGGACTACGACATGGAGGGACACACCCATCCCACATCGACTGAGAGTCTTCTCTCCACCCGCCATATAAGCTTTCAGCCTAATGGAGGTGGTACCCACTAGCCTCCGGGTACTGAGAGGTAAAGGCTACTGTCAAACGCGCGCAGGTCAGCCGAAATCCTTCG
Ias-MIRN20	MIRN20	CM042184.1	-	7795424	7795444	TTGGAGAAGCTCATACTTTCA	7795454	7795474	TGTGTATGAGTTCCTTCCAAA	7795424	7795472	TGTGTATGAGTTCCTTCCAAATGATTCATTGGAGAAGCTCATACTTTCA
Ias-MIRN21	MIRN21	CM042186.1	-	11618704	11618723	TGATGGCTATACGTACATGT	11618650	11618670	CATGTCCGTATAGCCATCAAA	11618648	11618723	TGATGGCTATACGTACATGTTTAAAAATAACATTAGTTATTTTGTTATTTTTAAACATGTCCGTATAGCCATCAAA
Ias-MIRN22a	MIRN22	CM042200.1	-	19291976	19291996	AGGTCAGCCGAAATCCTTCAG	19291747	19291767	AGGATCTTTTGCCTAGCCTAG	19291745	19291996	AGGTCAGCCGAAATCCTTCAGTGAAGGGTTGGTTAAATCCTGTAGTCGGATTAACTCCCTTACACATAGATATGTTATAAATAAAAAACAGAACTACAATCACAAAGACATATATAATATTTTCTTGACATGGGTATAGAGAGATTGAGTAACTGAAAATCTCTTGAATGAGAGAGCCTCTCATGAGTTGGTGGTGTCTATAACTATGCCAAGCTCTTCTAACACACTCATAGGATCTTTTGCCTAGCCTAG
Ias-MIRN22b	MIRN22	JAHQCQ010043276.1	+	4068	4087	AGGTCAGCCGAAATCCTTCG	3897	3917	AAAGATTTCGGTTGACTTGGC	3898	4087	AAAGATTTCGGTTGACTTGGCCTTGCACCAGTAGTCTTTAACCTCTCGTCCCACATCGGGTGAAAGTCGTCTCCCCCCTCGTCCATAGTGGGTGTTCACCTATATAGGCAGAGGGGAGACGACTCTCACTCGATGTGGGACGAGAAATTAAAGAGTACTAGTACAAAGTCAGGTCAGCCGAAATCCTTCG
Ias-MIRN22c	MIRN22	JAHQCQ010045975.1	-	1364	1383	AGGTCAGCCGAAATCCTTCG	1600	1620	AAGGATTCTGGCTGACCTGTC	1364	1618	AAGGATTCTGGCTGACCTGTCTGAGAACAGTAGTCTTTACCTCCTATCTCACATCGGATGGGAGTCATCTCCCCCTACCATATAAGTGAACACACACTATGGAGGAGGTACCCACTAGCATCTGAACAGATGGCTAGTGGGTACCCACTTCTTATGAGGGTGTTCACCTATATGGAGGTGGGGGAGACGACTCCTACCCGATGTGGGATGGAGGTAAAGGCTATTGTTCACAGACAGGTCAGCCGAAATCCTTCG
Ias-MIRN22d	MIRN22	CM042196.1	-	12669991	12670010	AGGTCAGCCGAAATCCTTCG	12669914	12669934	AAAAAATTTTGGCTGACCTGC	12669912	12670010	AGGTCAGCCGAAATCCTTCGAGCGGATTTAGTCCCTCACAAAAAGGGGCCTTTTGGTGGATGAGATTGTCCCTTGCCCAAAAAATTTTGGCTGACCTGC
Ias-MIRN22e	MIRN22	CM042187.1	+	17200264	17200283	AGGTCAGCCGAAATCCTTCG	17200119	17200139	AAGGATTCAGCTGACCTGGCC	17200120	17200283	AAGGATTCAGCTGACCTGGCCTTGCACCAGTAGCCTTTACCTCTCGTCCCACATTGGGTGATAGTCACCCACTATGGAGGAGGTACCACTAGCCATTTGATCACCCGATGTGGGACGAGAGGTAAAGACTACTGGTGCAAGGCCAGGTCAGCCGAAATCCTTCG
Ias-MIRN22f	MIRN22	CM042187.1	+	7016573	7016592	AGGTCAGCCGAAATCCTTCG	7016653	7016673	GAAGGATTTCGGTTGATCTGG	7016573	7016674	AGGTCAGCCGAAATCCTTCGTGGAGGGGAAACTCCTTCACTTAAAAAGGCGCCTTTTAGGTGAAGGAGTTCCCCCCTCCACGAAGGATTTCGGTTGATCTGG
Ias-MIRN23	MIRN23	CM042190.1	-	12162586	12162607	TAAAGACTTGTTGCATGTGCTA	12162700	12162720	AGATAAGGGAATAGGCTTTAA	12162586	12162718	AGATAAGGGAATAGGCTTTAAATATTCGATACTAGGAAAAGAAGTTTGTAAGTACCTTCACTGAAAACCTTCACGAGACAAAACTCATTCACTAGGGATCACCTAGAGGTTTAAAGACTTGTTGCATGTGCTA
Ias-MIRN24a	MIRN24	JAHQCQ010046509.1	+	17781	17800	TGGTCATGCTCGGCGAAAGC	17812	17832	ACAGGGCCTGAGTATGACGGA	17781	17833	TGGTCATGCTCGGCGAAAGCTGGGAGAAGGGGACAGGGCCTGAGTATGACGGA
Ias-MIRN24b	MIRN24	JAHQCQ010046509.1	+	6423	6442	TGGTCATGCTCGGCGAAAGC	6454	6474	ACAGGGCCTGAGTATGACGGA	6423	6475	TGGTCATGCTCGGCGAAAGCTGGGAGAAGGGGACAGGGCCTGAGTATGACGGA
Ias-MIRN25	MIRN25	CM042186.1	-	35451966	35451987	GCTCACTTCTCTTTCTGTCGGC	35452030	35452050	TGACAGAAGAGAGTGAGCACA	35451966	35452048	TGACAGAAGAGAGTGAGCACACAGAGGCAAATTGTATAACTGTATACCATTGCTTTTGCGTGCTCACTTCTCTTTCTGTCGGC
Ias-MIRN26	MIRN26	CM042184.1	-	49846849	49846869	ACGACCCTAGCCATTCAGAAG	49847104	49847124	TCTGAATGGCTAGGGTAGTCG	49846849	49847122	TCTGAATGGCTAGGGTAGTCGGGTACTTTATTAATTCAAGAGTGTTGGGAGAGCAGAGAATACAAGTTTAGAGAAGAAAGGAAGTATGTGCTCAGTTGAGTGTCTTGCCTTCCAAGTGTTGGTGGGGCTTACAATTTATAGTCGCCCCCTAACAGATTGGGGGGCAAGACACTCAACTGAGCATATACCTTCTGTTCTTCTCTAAGCTTATACTCTCTGCTCTCGCTACACTTTTGAATTAATAAAGCACCCGACGACCCTAGCCATTCAGAAG
Ias-MIRN27	MIRN27	CM042184.1	-	48733241	48733264	ATCATCTTGCCACGTGGTATCACC	48733436	48733456	TGATACCATGTCACAATTGAT	48733241	48733454	TGATACCATGTCACAATTGATGACATGGTATCACCAACCAATTATAAAACCCTAAATGGGAAAGGTGAACTCCACTTGGAATTACATGGCAAGAGAGTGGGAAGTTATTTGCTTACATGGCAAGTTAGTTATTGATTTTTGTGGGGTCTATATGCTTATTTGTTATAATATTATTAGTTGATGATACCACATCATCTTGCCACGTGGTATCACC
Ias-MIRN28	MIRN28	CM042184.1	-	25074150	25074169	TGCCCGATCGAGTGCCTTGC	25074283	25074303	AAGATGCCCGGTCGAGTGCCT	25074150	25074301	AAGATGCCCGGTCGAGTGCCTTGGCGCGTGCCAAGATGCCCAGTCGAGTGCCTTGGCGCGTGGCAAGATTCCTCGTCGCGTGTTTTGCCGCGTGCCAAGATGCCCGATCGCGTGCCTTGGCGCTTGCCAAGATGCCCGATCGAGTGCCTTGC
Ias-MIRN29	MIRN29	CM042184.1	-	7682631	7682651	TTTGGATTTAAGTTGTGGTCC	7682654	7682674	ATCAAACTAAAATCAGAGATA	7682631	7682672	ATCAAACTAAAATCAGAGATATTTGGATTTAAGTTGTGGTCC
Ias-MIRN30	MIRN30	CM042188.1	+	31593805	31593826	AATCATATGCTGTCATGTCATT	31593990	31594010	GCGGGCAGCATGAGACTTTTG	31593805	31594011	AATCATATGCTGTCATGTCATTTGGGCTCCAAATTTAGTCCCAAAATTTAGTCAGTGTAGCATTATTCAAAATATATTTGTTGGGTGAGAATATCAGCACCGGACCACCCAATTCGCAAAGGGTGTGCTGAATAATTGGGGCCCACCCAGCCGGAAAGTCTAACGAGCACATTGCGTGAGTGACGGGCGGGCAGCATGAGACTTTTG
Ias-MIRN31	MIRN31	CM042188.1	-	41916691	41916711	GCAAGTCGTGACTGGTTCTGC	41916761	41916781	AGAGCCAGGAATTACTTGCGA	41916691	41916779	AGAGCCAGGAATTACTTGCGATCGAAAAGCAAAGTGTCTTGCAATGCAAGTCATCGATTGTTTTCTCGGCAAGTCGTGACTGGTTCTGC
Ias-MIRN32	MIRN32	CM042188.1	-	10761920	10761942	ACTTGACCTGGCTATTAAACGTG	10761874	10761894	TTTAATAAATATGTCATTTTT	10761872	10761942	ACTTGACCTGGCTATTAAACGTGTTACCCGAACCTGACATGTTTGACACGTTTAATAAATATGTCATTTTT
Ias-MIRN33	MIRN33	CM042189.1	+	30637661	30637681	TAAGCTATGACTCTTTGCAAG	30637870	30637890	TGGGGAGAGAAATAGTTTGTC	30637661	30637891	TAAGCTATGACTCTTTGCAAGATAATCATGACAAGGAATTGTTTCTTCACATTGCGTGTTTCTTTGTTGGATGGGATAGGGATTGGACAATCAAAATACTTGACGAATGCAATTTCTACACCACAATTGGCATTCAGAATCTAATTGATAGATGTCTCCTAACAGTCAATATGTTTAACGAGCTGAAAATGCACCAACTGCTTCAAGACATGGGGAGAGAAATAGTTTGTC
Ias-MIRN34	MIRN34	CM042192.1	-	4487659	4487679	AGGCGTCATCCGCGGCTAGCC	4487757	4487777	TAGCCAAGGATGACTTGCCTA	4487659	4487775	TAGCCAAGGATGACTTGCCTAAGATCCCACCCTAGAGGGTTCTTAGAAGACAAATTCAGCTATCTTGCATAGACAGAGAGGCCTTTAATGGTTTCTAGGCGTCATCCGCGGCTAGCC
Ias-MIRN35	MIRN35	CM042198.1	+	24222610	24222630	GAAGGCCTTGCAGGGGGAACG	24222543	24222563	CTCTCCCTCAAGGGCTTCTCA	24222544	24222630	CTCTCCCTCAAGGGCTTCTCACCTAGACCATGCGAGGACCCAGTAAAGGGCAACTGGTTAAGGCTAGAAGGCCTTGCAGGGGGAACG
Ias-MIRN36	MIRN36	CM042198.1	+	21720789	21720809	CTCCGAGACATGTGATTCAAG	21720715	21720735	TGAATCACAGGTCTCGGAAGG	21720716	21720809	TGAATCACAGGTCTCGGAAGGAGTACATTTGGCTTGAAGAAAGAAAGTTGAAACAAGCCAAATTACCAGAGAACTCCGAGACATGTGATTCAAG
Ias-MIRN37	MIRN37	CM042201.1	+	3590105	3590128	AGATCCTAAGTCTTGTAAAAAGTC	3590161	3590181	TTTACAAGACTTAGTATCTAT	3590105	3590182	AGATCCTAAGTCTTGTAAAAAGTCTATCTCTTTGAGTTTGATTATAGAGATGGACTTTTTACAAGACTTAGTATCTAT
Ias-MIRN38	MIRN38	JAHQCQ010033535.1	+	4189	4210	GCTTGTTGTCGAATTGTTTGGC	4439	4459	AACTCTTCTAGCGGCAGTCTG	4189	4460	GCTTGTTGTCGAATTGTTTGGCGTTATCGCTAACTATGGCGTGCAGTATCCCAATGCGGTAAACCATGTTCTTCTAGATAAAATTTTTTACCTTCGCGCCTGTTATCTTTGCTAAGGGTTTGGCCTCTGCCCATTTAGTGAAGTAGTCAACGGTTACCACCACGAACTTGCACTGCCCTCTACTTAGAGGTAGGGGGTCTAAGATGTCGATGCCCCATTTGAAAAAGGGTCACGGACTTGTGATGACTGCCAACTCTTCTAGCGGCAGTCTG
Ias-MIRN39	MIRN39	JAHQCQ010047304.1	+	5445	5465	TGATAGCCGATGACTTATCTG	5411	5431	GATGAGCATGGGCTGGCTCAA	5412	5465	GATGAGCATGGGCTGGCTCAATGGAAAAGACATTGATAGCCGATGACTTATCTG
Ias-MIRN40	MIRN40	JAHQCQ010002911.1	-	1158	1178	TCCAACGGGAGTTGCCATCAG	1250	1270	TATGCCACCTCCCTTGGAGTT	1158	1268	TATGCCACCTCCCTTGGAGTTGCTCTTATAGAGTTATTGAGATTTGAACTCAAAATGTCTGAATTTATAGTTTGTCCATATTAGAGCAACTCCAACGGGAGTTGCCATCAG
Ias-MIRN41	MIRN41	CM042184.1	+	46662922	46662943	ATTATTGGATGGTGATATCACG	46662807	46662827	TGGTATCGTTATTCAATAATA	46662808	46662943	TGGTATCGTTATTCAATAATAAAAGAAAATAAATGAGTGGATCCTACAAAATTAAGTAACTACCATTACCCTAGGTAAAAAAAGTGGGTTTCACTTAATTTATTTGTTATTTTTATTATTGGATGGTGATATCACG
Ias-MIRN42	MIRN42	CM042185.1	+	49042900	49042920	ATCCGTTTGACGTTTTTATGT	49042856	49042876	TTAAAGGCGTCAAACGAATTG	49042857	49042920	TTAAAGGCGTCAAACGAATTGACGTCTTTAAATAGAAACGTCAATCCGTTTGACGTTTTTATGT
Ias-MIRN43	MIRN43	CM042186.1	+	6304904	6304924	ACGACTCATCTGCCAGAATGT	6304951	6304971	TCTGGAAGATGCCAGTTGTCG	6304904	6304972	ACGACTCATCTGCCAGAATGTTGGGTTGTTGCAAGTTACACACGACTTTCTGGAAGATGCCAGTTGTCG
Ias-MIRN44	MIRN44	CM042187.1	-	45040432	45040451	TTCGCAGACGGTAACTTGGT	45040412	45040432	GACAAGTTACCTCTGCGAAAT	45040410	45040451	TTCGCAGACGGTAACTTGGTTGACAAGTTACCTCTGCGAAAT
Ias-MIRN45	MIRN45	CM042188.1	-	41964275	41964295	TGAAACGGCGCCATTTTGAGG	41964335	41964355	TCAAAACGATGCCGTTTCACA	41964275	41964353	TCAAAACGATGCCGTTTCACACTAAAAAGACGTTTTTCTAAATAATGTCATTTTGGTGTGAAACGGCGCCATTTTGAGG
Ias-MIRN46	MIRN46	CM042189.1	+	8963347	8963368	AGTGACGGTGTTGTAGTGGTCA	8963119	8963139	GGCATTCTAGCATCTACACTA	8963120	8963368	GGCATTCTAGCATCTACACTAGGCGCAGTCACACTGCCAAATATATTTCAACATCTGATAAATTTCAAAATTATTTTTTCAAGAATACGATTGACTTAATTCTCTTTCGGGTATGTAGACAATCTAGTTAAACTAGGCACAGTTGCAAGTTCTACAAAATCCCAAATTTTTTCTTGTAACTCAAATGAGTCTTACACCTATAACAAATCAAAAGAATCATTTATCGAAGTGACGGTGTTGTAGTGGTCA
Ias-MIRN47a	MIRN47	CM042191.1	-	2762065	2762086	ATGATCCGACCCGAAATAATGT	2762115	2762135	TTTATTGTTGGGTTTTTTGGA	2762065	2762133	TTTATTGTTGGGTTTTTTGGAGTCTAGTTGTGTTTTTTATCTGGATGATGATCCGACCCGAAATAATGT
Ias-MIRN47b	MIRN47	CM042193.1	+	14531686	14531707	ATGATCCGACCCGAAATAATGT	14531934	14531954	TTGTTTTGTGTGTAATTGTTT	14531686	14531955	ATGATCCGACCCGAAATAATGTTGCGTGGTTTTTAATGAGAATTTTCTGAGGCTTAGTTCATGGAGCGGAGTTTTGGGCCGCCCAAGCCTTTTTGAGCCCGTTTTGTTGCCCAACGCACTGAAATCATTATGTGGGTGATTAGGGTTCTAATTTGATGTAATTGTTGGCCGCACTTTGTACTCCTTCTTGAATATAGTGAAATCCCTGCAGTTTCGTGGACGTAAAAAAATTGCCGAACCACGTAAATATTGTTTTGTGTGTAATTGTTT
Ias-MIRN48	MIRN48	CM042192.1	+	4720008	4720029	ACTCATTTATCTGTGTCGTATT	4720251	4720271	GACATGGGTTTAAATGATCAG	4720008	4720272	ACTCATTTATCTGTGTCGTATTTGTATCAAATTATTATATCGTATCAAAAATTGCCACTACACTGCCGAATGCGGTCTTGAACCCTAAACAGGTGTGACTTTTCAATAATAGACTACCAGTTCGGATGGTATAATTTCCTCATTCTTTCAAGTACTTATTCCAGTGGGTGGGGGGAACGAAAAGAGTAACGGGACGAAGAGTGGAGGAAAAATCTGATTAAAGGTCCTTTTCTTGTTTTGGATAGACATGGGTTTAAATGATCAG
Ias-MIRN49	MIRN49	CM042193.1	-	2613801	2613822	AATCTTGGGATTTGAGCCGCTC	2613758	2613778	GAGTTTTATATTTTAATTTTC	2613756	2613822	AATCTTGGGATTTGAGCCGCTCTGTTTTATATTATAGATATTTCAGGAGTTTTATATTTTAATTTTC
Ias-MIRN50	MIRN50	CM042195.1	+	7470951	7470971	AGATTATGTCGTTGTCCGGTA	7471049	7471069	ACTGGGTCTTCGCAGGTCTTC	7470951	7471070	AGATTATGTCGTTGTCCGGTATCTCTTCCAATCCCAGAAAGAAATGTGCTTATTTACCAGTAGTCTCCCTTAGCTGCTTTGTAGTAGGCTTTCTGACTTACTGGGTCTTCGCAGGTCTTC
Ias-MIRN51	MIRN51	CM042199.1	+	6948836	6948857	ACTTTCGATCGTGTTATTTTCG	6948616	6948636	TATATAACATGAGAGAGTTTG	6948617	6948857	TATATAACATGAGAGAGTTTGTTTATGGATATTTTTGGGATGAATATTATTTGATGCTATATTGAATATGCTGGCAGATTATAATTCAACAGGAATTTTCAAGGGACAAAAATGAAAAAGGAGCACTCGATTGCAATAAATCTTGATGTAAACCAAAGTTTGCATCACTTTAAAATAGGGTGTCAATTCTGTCGTGTCATATCAGTTTTGTATCGTGTCACTTTCGATCGTGTTATTTTCG
Ias-MIRN52a	MIRN52	JAHQCQ010021619.1	-	1490	1509	TCCGTCTAGGTGTTGTTCCC	1514	1534	CCACAATCCGCCGGGACGGAT	1490	1532	CCACAATCCGCCGGGACGGATGGTCCGTCTAGGTGTTGTTCCC
Ias-MIRN52b	MIRN52	JAHQCQ010021619.1	-	546	565	TCCGTCTAGGTGTTGTTCCC	570	590	CCACAATCCGCCGGGACGGAT	546	588	CCACAATCCGCCGGGACGGATGGTCCGTCTAGGTGTTGTTCCC

## Sheet: Table S2
Table S2. Summary of identified miRNAs in I. polyneura
miRNA	Family	Chr	strand	Mature miRNA start	Mature miRNA end	Seq of mature miRNA	Star miRNA start	Star miRNA end	Seq of star miRNA	Pre-miRNA start	Pre-miRNA end	Seq of Pre-miRNA
Ipo-MIR1446a	MIR1446	GWHBDNW00000013	+	16110093	16110113	TTCTGAACTCTCTCCCTCAAT	16110162	16110182	TGGGGGCGGGGGTTCAGGAAA	16110093	16110183	TTCTGAACTCTCTCCCTCAATGTCTATTCCACTGGGCTACTTCAATTTTGGGAGCTTCAGGAGGAGACTTTGGGGGCGGGGGTTCAGGAAA
Ipo-MIR1446b	MIR1446	GWHBDNW00000013	-	3898237	3898257	TTCTGAACTCTCTCCCTCAAT	3898169	3898189	TGGGGGCGAGGGCTCAGAAAA	3898167	3898257	TTCTGAACTCTCTCCCTCAATGCCTATTCCACTGGGCTGCTTCAATTTTGGGAGCTTCAGGAGGAGACTTTGGGGGCGAGGGCTCAGAAAA
Ipo-MIR1446c	MIR1446	GWHBDNW00000020	+	10347488	10347508	TTCTGAACTCTCTCCCTCAAT	10347579	10347599	TTGAGGAGGGCATTCAGAACA	10347488	10347600	TTCTGAACTCTCTCCCTCAATGGCTATTCTGTATTATCTTACTACTACTACTACTACTGCTGCTCTTTTGGGTGCTTGATCAGAGTGAGCCATTGAGGAGGGCATTCAGAACA
Ipo-MIR1446d	MIR1446	GWHBDNW00000020	+	10362162	10362182	TTCTGAACTCTCTCCCTCAAT	10362253	10362273	TTGAGGAGGGCATTCAGAACA	10362162	10362274	TTCTGAACTCTCTCCCTCAATGGCTATTCTGTATTATCTTACTACTACTACTACTACTGCTGCTCTTTTGGGTGCTTGATCAGAGTGAGCCATTGAGGAGGGCATTCAGAACA
Ipo-MIR1446e	MIR1446	GWHBDNW00000020	+	10376201	10376221	TTCTGAACTCTCTCCCTCAAT	10376290	10376310	TTGAGGAGGGCGTTCAGAAAA	10376201	10376311	TTCTGAACTCTCTCCCTCAATGGCTATTCTGTATTATCTTACTACTAATACTACTACTGCTCTTTTGGGGTGCTTGATCAGAGTGAGCCATTGAGGAGGGCGTTCAGAAAA
Ipo-MIR1515a	MIR1515	GWHBDNW00000008	+	36212228	36212249	TCATTTTTGCGTGCAGTGATCC	36212392	36212412	ATCACTCACGCAAAGATGATT	36212228	36212413	TCATTTTTGCGTGCAGTGATCCTCTCATACTCTTGCTTTTTTGTTACTTATTTTTCTCGTCTTAATCTGGGGATTTCAGGAATGATTCAGAGGTACTGGGATTTGGCCTTCCTTCCTATAGTTTCCTATTTATTGTACTAGGAAAAAAAGTCAAGGGATTCTTAGATCACTCACGCAAAGATGATT
Ipo-MIR1516a	MIR1516	GWHBDNW00000007	-	9553318	9553338	TTGGTATAACTATGTTGTGAT	9553409	9553429	CATAACATGATTACACCAATT	9553318	9553427	CATAACATGATTACACCAATTATATACACCAAATTGGGTCTATTATTACACAAAAGTCTTTACCATTATACCAATTTTAGTGTATATAATTGGTATAACTATGTTGTGAT
Ipo-MIR1516b	MIR1516	GWHBDNW00000008	+	28441674	28441697	ATCATTGAATTGGTTGTGAGTTCT	28441712	28441732	TCACAATTAATTCAATTGTTG	28441674	28441733	ATCATTGAATTGGTTGTGAGTTCTGTCTAAAATTATAACTCACAATTAATTCAATTGTTG
Ipo-MIR1516c	MIR1516	GWHBDNW00000018	+	18198831	18198854	ATCATTGAATTGGTTGTGAGTTCT	18198869	18198889	CCACTACCTATTCAATGTTTG	18198831	18198890	ATCATTGAATTGGTTGTGAGTTCTAATGTTAGATAGAGCCCACTACCTATTCAATGTTTG
Ipo-MIR156a	MIR156	GWHBDNW00000005	-	39372231	39372250	TTGGGGTGAAGGGAGCTCCC	39372385	39372405	GAGCTCTCTGCCGCTCCAACT	39372231	39372403	GAGCTCTCTGCCGCTCCAACTCCGAGAGGAAATGAGGGTAGACCACGGCTGCTGGTTCATGAATACCTTTGGACGCGCAGCATAGCGTGTGGGCTTGCGCAGGCTAGGGGTGGGCATGAACCGGGAGCCGAGGTTACCTTGATCTTTTCTGGCTTGGGGTGAAGGGAGCTCCC
Ipo-MIR156b	MIR156	GWHBDNW00000001	+	61579206	61579226	TGACAGAAGAGAGTGAGCACA	61579267	61579287	CTCACTTCTCTTTCTGTCGGC	61579206	61579288	TGACAGAAGAGAGTGAGCACACAGAGGCAAATTGTATAACTGTATACCATTGCTTTTGCGTGCTCACTTCTCTTTCTGTCGGC
Ipo-MIR156c	MIR156	GWHBDNW00000001	-	54263484	54263503	TTGGACTGAAGGGAGCTCCC	54263623	54263643	GAGCTTTCTTCGGTCCACTTA	54263484	54263641	GAGCTTTCTTCGGTCCACTTATGGGTGGCAGTAGGGTTCAATTAGCTGCCGACTCATTCATCCAAATACTGAGTTAAATGTGACCCAGTAACTGAGTGAATGATGTGGGAGACAAGTTGAATCTTAAGCTTCCTGCACTTGGACTGAAGGGAGCTCCC
Ipo-MIR156d	MIR156	GWHBDNW00000002	-	60022748	60022768	TTGACAGAAGATAGAGAGCAC	60022687	60022707	CTCTCTATTCTTCTGTCAACC	60022685	60022768	TTGACAGAAGATAGAGAGCACAACTGAACATGCCCATGAAACTTGTGTATGAACAGTCTTGTTCTCTCTATTCTTCTGTCAACC
Ipo-MIR156e	MIR156	GWHBDNW00000003	+	46218631	46218651	TGACAGAAGAGAGTGAGCACA	46218696	46218716	CTCACTTCTCTTTCTGTCAGC	46218631	46218717	TGACAGAAGAGAGTGAGCACACGCAGGCAATTGTATAGAGAGGTATACCTTTGTTGGGTGCGTGTGCTCACTTCTCTTTCTGTCAGC
Ipo-MIR156f	MIR156	GWHBDNW00000003	+	51206329	51206349	TGACAGAAGAGAGTGAGCACA	51206392	51206412	GCTCACTCTCTATCTGTCACA	51206329	51206413	TGACAGAAGAGAGTGAGCACACATGCCTTTCCTGCATGGACTGTCAATGCTTGAAGCTCTGTGTGCTCACTCTCTATCTGTCACA
Ipo-MIR156g	MIR156	GWHBDNW00000003	-	34849019	34849039	TGACAGAAGAGAGTGAGCACA	34848955	34848975	GCTCAGTCTCTTTCTGTCAGC	34848953	34849039	TGACAGAAGAGAGTGAGCACACGCAGGCAATTGTATAGAGGGAGTATACCTTTGTTGAGTGCGTGTGCTCAGTCTCTTTCTGTCAGC
Ipo-MIR156h	MIR156	GWHBDNW00000004	+	42480699	42480718	TTGGACTGAAGGGAGCTCCC	42480548	42480568	GAGCTTCCTTCAGTCCACCCA	42480549	42480718	GAGCTTCCTTCAGTCCACCCATGGGCGGGTGAAGGGTTTGGATTAGCTGCTGACTCATTCATTCAAACAAGGTAGAAGAGTTCTTAATTTGTGCTACTTTGAATGTGTGAATGATGCAGGAGATAAATTTCATCCTTCTCTTCTCTATGCTTGGACTGAAGGGAGCTCCC
Ipo-MIR156i	MIR156	GWHBDNW00000007	-	5649945	5649965	TTGACAGAAGATAGAGAGCAC	5649885	5649905	CTCTCTATTCTTCTGTCATCA	5649883	5649965	TTGACAGAAGATAGAGAGCACAGATAGATGAAGTGCGTGGAGTCTGCATCTCACTCTTTGTGCTCTCTATTCTTCTGTCATCA
Ipo-MIR156j	MIR156	GWHBDNW00000007	-	5649596	5649616	TTGACAGAAGATAGAGAGCAC	5649536	5649556	CTTTCTATTCTTATGTCATCA	5649534	5649616	TTGACAGAAGATAGAGAGCACAGATGATAAGGTGCATGGGGCATGCATCTCACTTCTTTGTGCTTTCTATTCTTATGTCATCA
Ipo-MIR156k	MIR156	GWHBDNW00000007	+	1118012	1118032	TTGACAGAAGATAGAGAGCAC	1118078	1118098	CTCTCTATTCTTCTGTCAACA	1118012	1118099	TTGACAGAAGATAGAGAGCACAACTGACCATACTCATGAACGTTGGGTGTGTATGAACAGGCTTGTTCTCTCTATTCTTCTGTCAACA
Ipo-MIR156l	MIR156	GWHBDNW00000008	-	26861104	26861124	AGAAGAGAGAGAGTACAGCTT	26861057	26861077	GCTGTACCCTCTCTCTTCACC	26861055	26861124	AGAAGAGAGAGAGTACAGCTTCTGAAGTCTGATTTAGTGCGGAGTGGAAGCTGTACCCTCTCTCTTCACC
Ipo-MIR156m	MIR156	GWHBDNW00000008	-	26854627	26854647	AGAAGAGAGAGAGTACAGCTT	26854580	26854600	GCTGTACCCTCTCTCTTCACC	26854578	26854647	AGAAGAGAGAGAGTACAGCTTCTGAAGTCTGCTTTAGTGCCGAGTGGAAGCTGTACCCTCTCTCTTCACC
Ipo-MIR156n	MIR156	GWHBDNW00000011	+	2797885	2797905	TTGACAGAAGATAGAGAGCAC	2797946	2797966	CTCTCTATTCTTCTGTCATTA	2797885	2797967	TTGACAGAAGATAGAGAGCACAGATAGATGAAGTGCATGGAGTCTGCATCTCACTCTTTGTGCTCTCTATTCTTCTGTCATTA
Ipo-MIR156o	MIR156	GWHBDNW00000013	+	14748032	14748051	TTGGACTGAAGGGAGCTCCC	14747871	14747891	GAGCTCCTTTCAGTCCAATTA	14747872	14748051	GAGCTCCTTTCAGTCCAATTAGAAGGGCCGAGGAGCGGTCAGAGCTGCCATCTCATGCCTTTAGTAATGCTTAGGATTTCCCAAGTTTGAAGATCAGAATGCTAAGTTTAACCAAGTGCATGATATGGGAGCAACTCATTCCGTAAACTTTTCCCACCTATTGGACTGAAGGGAGCTCCC
Ipo-MIR156p	MIR156	GWHBDNW00000014	-	3353842	3353861	TTGGACTGAAGGGAGCTCCC	3353993	3354013	GAGCTTCCTTCAGTCCACTTA	3353842	3354011	GAGCTTCCTTCAGTCCACTTATGGGTGGGTGAAGGGTTTGGATTAGCTGCCGACTCATTCATTCAAACACAATAGAAGAGTTGTTAATTTGTTCTACTGTGAATGTGTGAATGATGCGGGAGATAAATTTCATCCTTCTCTTCTCTGTGCTTGGACTGAAGGGAGCTCCC
Ipo-MIR156q	MIR156	GWHBDNW00000016	-	25956504	25956523	TTGGACTGAAGGGAGCTCCC	25956642	25956662	GAGCTTTCTTCAGTCCACTCA	25956504	25956660	GAGCTTTCTTCAGTCCACTCATGGGTGGCGATAGGGTTCAATTAGCTGCTGACTCATTCATCCAAATACTGAGTTAATGATACCCGGTAACTGAGTGAATGATGCGGGAGACAAATTGGATCTTAAGCTTCCTATACTTGGACTGAAGGGAGCTCCC
Ipo-MIR156r	MIR156	GWHBDNW00000016	-	11279998	11280018	TGACAGAAGAGAGTGAGCACA	11279940	11279960	CTCACTGCTCTATCTGTCATC	11279938	11280018	TGACAGAAGAGAGTGAGCACACAGAGGCAAATTGTATGTGTATACTGTTTCTTTTGCGTGCTCACTGCTCTATCTGTCATC
Ipo-MIR156s	MIR156	GWHBDNW00000016	-	11205066	11205086	TGACAGAAGAGAGTGAGCACA	11205008	11205028	CTCACTGCTCTATCTGTCATC	11205006	11205086	TGACAGAAGAGAGTGAGCACACAGAGGCAAATTGTATGTGTATACTGTTTCTTTTGCGTGCTCACTGCTCTATCTGTCATC
Ipo-MIR156t	MIR156	GWHBDNW00000016	-	11099520	11099540	TGACAGAAGAGAGTGAGCACA	11099462	11099482	CTCACTGCTCTATCTGTCATC	11099460	11099540	TGACAGAAGAGAGTGAGCACACAGAGGCAAATTGTATGTGTATACTGTTTCTTTTGCGTGCTCACTGCTCTATCTGTCATC
Ipo-MIR156u	MIR156	GWHBDNW00000016	-	11031555	11031575	TGACAGAAGAGAGTGAGCACA	11031497	11031517	CTCACTGCTCTATCTGTCATC	11031495	11031575	TGACAGAAGAGAGTGAGCACACAGAGGCAAATTGTATGTGTATACTGTTTCTTTTGCGTGCTCACTGCTCTATCTGTCATC
Ipo-MIR157a	MIR157	GWHBDNW00000013	-	18621707	18621727	TTTGGATTGAAGGGAGCTCTA	18621855	18621875	GAGCTCCTTGAAGTCCAATAG	18621707	18621873	GAGCTCCTTGAAGTCCAATAGAGGATATTGCGGGGGAGATTGAGCTGCTGACTTATGGATCCCTCAGCCCTATCCCATTTCTGTTTGTAGGATAGGCTTGTGGCTTGCATATGTCAGGAGCTTTCACTACCCAAGTCAGATCCTTCTTTGGATTGAAGGGAGCTCTA
Ipo-MIR157b	MIR157	GWHBDNW00000016	+	24724722	24724742	TTTGGATTGAAGGGAGCTCTA	24724575	24724595	GAGCTCCTTGAAGTCCAATAG	24724576	24724742	GAGCTCCTTGAAGTCCAATAGAGGATATTGCTGGGAAGATTGAGCTGCTGACTTATGGATCCCTCAGTCCTATCCCATTTATGTTTGATTGATAGGCTTGTGGCTTGCATATGTCAGGAGCTTTCACTACCCAAGTCAGATCCTTGTTTGGATTGAAGGGAGCTCTA
Ipo-MIR160a	MIR160	GWHBDNW00000001	-	26034716	26034736	TGCCTGGCTCCCTGTATGCCA	26034651	26034671	GCGTGCGAGGAGCCAAGCATG	26034649	26034736	TGCCTGGCTCCCTGTATGCCACACACACAGACCAATCTGATAATCAGTTGATTGGCTTTGGCGGGTGGCGTGCGAGGAGCCAAGCATG
Ipo-MIR160b	MIR160	GWHBDNW00000002	+	11412450	11412470	TGCCTGGCTCCCTGTATGCCA	11412510	11412530	GCGTATGAGGAGCCAAGCATA	11412450	11412531	TGCCTGGCTCCCTGTATGCCATTTGCAGAGCACACCGGCACATCGATGGCCTCGGTGGATGGCGTATGAGGAGCCAAGCATA
Ipo-MIR160c	MIR160	GWHBDNW00000003	-	11133462	11133482	TGCCTGGCTCCCTGTATGCCA	11133395	11133415	GCGTGCCGGGACCCAAGCATA	11133393	11133482	TGCCTGGCTCCCTGTATGCCACACACACACAGACCAATCTGTTCATCAGTTGATTGGCTTTGGTGGGTGGCGTGCCGGGACCCAAGCATA
Ipo-MIR160d	MIR160	GWHBDNW00000019	+	9534748	9534768	TGTCTGGCTCCCTGTATGCCA	9534811	9534831	GCGTATGAGGAGTCAAACATA	9534748	9534832	TGTCTGGCTCCCTGTATGCCATTTGCAGAGTTCATCGGCACATCGACGATGGCCTCCGTGGATGGCGTATGAGGAGTCAAACATA
Ipo-MIR160e	MIR160	GWHBDNW00000019	+	9987229	9987249	TGTCTGGCTCCCTGTATGCCA	9987292	9987312	GCGTATGAGGAGTCAAACATA	9987229	9987313	TGTCTGGCTCCCTGTATGCCATTTGCAGAGCGCATCGGCACATCGACGATGGCTTCCGTGGATGGCGTATGAGGAGTCAAACATA
Ipo-MIR162a	MIR162	GWHBDNW00000013	-	12028972	12028992	TCGATAAACCTCTGCATCCGG	12029036	12029056	GGACGCAGCGGTTTATCGATC	12028972	12029054	GGACGCAGCGGTTTATCGATCTGTTCCCTGAACTGTGTCGTCGTAAACAGAACAGGAATCGGTCGATAAACCTCTGCATCCGG
Ipo-MIR164a	MIR164	GWHBDNW00000020	+	12380464	12380484	TGGAGAAGCAGGGCACATGCT	12380519	12380539	CATGTGCTCTTGCTCTCCAGC	12380464	12380540	TGGAGAAGCAGGGCACATGCTGGATTGCTCAATCGGATGTTGATCTGAGAATTTTGCATGTGCTCTTGCTCTCCAGC
Ipo-MIR164b	MIR164	GWHBDNW00000004	-	48068983	48069003	TGGAGAAGCAGGGCACGTGCA	48068929	48068949	CACGTGCTCCCCTTCTCCAAC	48068927	48069003	TGGAGAAGCAGGGCACGTGCAAATCATCTTGGCTTCTCAGAACGCCATACCCTTTGCACGTGCTCCCCTTCTCCAAC
Ipo-MIR164c	MIR164	GWHBDNW00000012	-	12879870	12879890	TGGAGAAGCAGGGCACGTGCA	12879803	12879823	CATGTGCCCGTCTTCCCCATC	12879801	12879890	TGGAGAAGCAGGGCACGTGCATTGCTAACTCATCTACCATCTACAGATTAGCTCAGTGAGTTAGCTCTTCATGTGCCCGTCTTCCCCATC
Ipo-MIR164d	MIR164	GWHBDNW00000015	+	27261758	27261778	TGGAGAAGCAGGGCACGTGCA	27261833	27261853	CATGTGCCCGCCTTCTCCATC	27261758	27261854	TGGAGAAGCAGGGCACGTGCATTACTAACTCTTGCACAAGCAGATCTACAGTTGACGAGTAAGTGAGTTAGTTTTTCATGTGCCCGCCTTCTCCATC
Ipo-MIR165a	MIR165	GWHBDNW00000005	+	6860900	6860920	TCGGACCAGGCTTCATTCCTC	6860827	6860847	GGGATGTTGGCTGGCTCGATG	6860828	6860920	GGGATGTTGGCTGGCTCGATGCATTCACGAGAGCTGATTACTATCATGTTAAATCATCCACAAGTGAATGCATCGGACCAGGCTTCATTCCTC
Ipo-MIR165b	MIR165	GWHBDNW00000009	+	23407981	23408001	GGGATGTTGGCTGGCTCGATG	23407927	23407947	TTGGCTGGAACAATGTCACCG	23407928	23408001	TTGGCTGGAACAATGTCACCGATGAACAGCTTTTTTTTTTTTACCTGGACAGTGGGATGTTGGCTGGCTCGATG
Ipo-MIR165c	MIR165	GWHBDNW00000001	+	55906081	55906101	TCGGACCAGGCTTCATTCCCC	55905960	55905980	GGAATGTTGTCTGGCTCGAGG	55905961	55906101	GGAATGTTGTCTGGCTCGAGGCCACTAAGTAGATCTATAAATTGATATGACATATGATAAACTCATTTAGAGTTGATTGATCGTTGTTTTTGAGTAACAATGGATCATACCTTAGTGTCGTCGGACCAGGCTTCATTCCCC
Ipo-MIR165d	MIR165	GWHBDNW00000002	+	2403727	2403747	TCGGACCAGGCTTCATTCCCC	2403603	2403623	GGAATGTTGTTTGGCACGAAG	2403604	2403747	GGAATGTTGTTTGGCACGAAGTCACGAACTTGATGATCTAATTCAGAGCTACACATCCATAATTTCATAAAAATACATATTCTTTTGCATATATTATGTATGTAAGATCACGTATTTGTGCCGTCGGACCAGGCTTCATTCCCC
Ipo-MIR165e	MIR165	GWHBDNW00000002	-	29094638	29094658	TCGGACCAGGCTTCATTCCCC	29094700	29094720	GGAATGCTGGCTGGCTCGAGG	29094638	29094718	GGAATGCTGGCTGGCTCGAGGCTTCACAGGGAGGTTCTGAATGTGAAAGAACTGAATGCTTCGGACCAGGCTTCATTCCCC
Ipo-MIR165f	MIR165	GWHBDNW00000004	+	46022218	46022238	TCGGACCAGGCTTCATTCCCC	46022160	46022180	GGAACGTTGTCTGGTTCAAGA	46022161	46022238	GGAACGTTGTCTGGTTCAAGATCTTTCGTAGGAAGCTCAAAGCTCATTTGAATGATTTCGGACCAGGCTTCATTCCCC
Ipo-MIR165g	MIR165	GWHBDNW00000005	+	40125816	40125836	TCGGACCAGGCTTCATTCCCC	40125703	40125723	GGAATGTTGTCTGGCTCGAGG	40125704	40125836	GGAATGTTGTCTGGCTCGAGGACTCTTGCTTAAACTTGATCAATTTTCTATGTAGATCTCTATCTATTGATCTATTGCATATATACAATAATTTGATCGTGTGTTAGTGTTATCGGACCAGGCTTCATTCCCC
Ipo-MIR165h	MIR165	GWHBDNW00000006	-	31722912	31722932	TCGGACCAGGCTTCATTCCCC	31723027	31723047	GGAATGTTGTCTGGCTCGAGG	31722912	31723045	GGAATGTTGTCTGGCTCGAGGACTCTTTTGCTTGATTAATTTTGTATATAGATCTCTATGGATCCACATAGATCTATCGCAAAATTCAAAAGAAAGAGATCTGTTAAGTGTCGTCGGACCAGGCTTCATTCCCC
Ipo-MIR165i	MIR165	GWHBDNW00000006	-	23019670	23019690	TCGGACCAGGTTTCATCCCTT	23019467	23019487	GGGTTGACATTAGGCTTGATT	23019465	23019690	TCGGACCAGGTTTCATCCCTTTCAAATTATTTGCCACCATTTGCTTCGTGCTGCTGTTATCTCTTGATTTTTTTTGTCATCTTCTTCTTCAATGATAATTTTGGGAGAGAGGGAGAGAGGGAGAGAGAGAGAGTTTGCATGAAATCTATGCAGAACACCGGTTGATAGTAGCAACAAATTTCATTATTAGATGCCATTTGACTGTGGGTTGACATTAGGCTTGATT
Ipo-MIR165j	MIR165	GWHBDNW00000010	-	4871526	4871546	TCGGACCAGGCTTCATTCCCC	4871589	4871609	GGAGTGTTGTCTGGTTCGAGA	4871526	4871607	GGAGTGTTGTCTGGTTCGAGACCATTCATTAGAAGCACACATGTACATCATATGAATGATCTCGGACCAGGCTTCATTCCCC
Ipo-MIR165k	MIR165	GWHBDNW00000012	-	6688376	6688396	TCTCGGACCAGGCTTCATTCT	6688454	6688474	AATGAAGTTTGATCCAAGATC	6688376	6688472	AATGAAGTTTGATCCAAGATCCTTCTATTTTTCTCCATATCCTTATATTCTGGTTACGGGAGAATTCATGGAGCGATCTCGGACCAGGCTTCATTCT
Ipo-MIR165l	MIR165	GWHBDNW00000014	-	28031699	28031719	TCGGACCAGGCTTCATTCCCC	28031758	28031778	GGAATGTCGTCTGGCTCGAGA	28031699	28031776	GGAATGTCGTCTGGCTCGAGACCTTTCATTTGAAGTTCAAAGCTCATCCGAATGATTTCGGACCAGGCTTCATTCCCC
Ipo-MIR165m	MIR165	GWHBDNW00000016	+	26689483	26689503	TCGGACCAGGCTTCATTCCCC	26689366	26689386	GGAATGTTGTCTGGCTCGAGG	26689367	26689503	GGAATGTTGTCTGGCTCGAGGCCACTCACTAGATCTGTAAATACATGTCTGATCATCTCAATTAGCCTTTTGATTTAAGTATGTTTTGAGTGATCATAGATCATGAGTTGGTGCCGTCGGACCAGGCTTCATTCCCC
Ipo-MIR165n	MIR165	GWHBDNW00000020	-	18135095	18135115	TCTCGGACTAGGCTTCATTCC	18135148	18135168	AATGAAGTTTCGTCCGTGATC	18135095	18135166	AATGAAGTTTCGTCCGTGATCAATGCCACCTCTGTTACTTGCATGCATTGCTCTCGGACTAGGCTTCATTCC
Ipo-MIR165o	MIR165	GWHBDNW00000015	+	5553163	5553183	TCTCGGACCAGGCTTCGTTCC	5553118	5553138	AATGAAGTTTGATCCAAGATC	5553119	5553183	AATGAAGTTTGATCCAAGATCCTTACATGCAATTCATGGAGAGATCTCGGACCAGGCTTCGTTCC
Ipo-MIR167a	MIR167	GWHBDNW00000001	+	23329474	23329494	AGGTCATCTTGCAGCTTCAAT	23329334	23329354	GGAAGTTTTAGGGTGATGTTA	23329335	23329494	GGAAGTTTTAGGGTGATGTTACTATATTGTTGAAATAAGGATGCTAGGTTTATTTTCAATTTTCGGATCAGTTTTCTAGTCAGCCAAACAAGGGTTTGGAGACATACGTTTGAACCTAGTCCATGGATATGGTTCCATCAGGTCATCTTGCAGCTTCAAT
Ipo-MIR167b	MIR167	GWHBDNW00000035	-	344636	344656	TGAAGCTGCCAGCATGATCTG	344589	344609	AGATCATGTGGCATCTTCACC	344587	344656	TGAAGCTGCCAGCATGATCTGAGCTATCTTGCATCACACTGGAAAGATCAGATCATGTGGCATCTTCACC
Ipo-MIR167c	MIR167	GWHBDNW00000036	-	175707	175727	TGAAGCTGCCAGCATGATCTG	175660	175680	AGATCATGTGGCATCTTCACC	175658	175727	TGAAGCTGCCAGCATGATCTGAGCTATCTTGCACCACACTGGAAAGATCAGATCATGTGGCATCTTCACC
Ipo-MIR167d	MIR167	GWHBDNW00000004	-	46282068	46282088	TGAAGCTGCCAGCATGATCTA	46282003	46282023	TCATGCTCTGACAGCCTCACT	46282001	46282088	TGAAGCTGCCAGCATGATCTAGCCTTGGTTAGAGAGAAAAAGAAGAGATTTGCTAACCCTAGCTAGGTCATGCTCTGACAGCCTCACT
Ipo-MIR167e	MIR167	GWHBDNW00000004	-	46278954	46278974	TGAAGCTGCCAGCATGATCTA	46278902	46278922	AGATCGTGTGGCAGCTTCACC	46278900	46278974	TGAAGCTGCCAGCATGATCTAAACTTCTCTTTCTGTCAAGGAAAGAGAAAGATCAGATCGTGTGGCAGCTTCACC
Ipo-MIR167f	MIR167	GWHBDNW00000008	-	33156091	33156111	TGAAGCTGCCAGCATGATCTA	33156044	33156064	AGATCATGTGGTTGCTTCACC	33156042	33156111	TGAAGCTGCCAGCATGATCTAAACCTCCCTTCTTTGTTGAGGAAAGATCAGATCATGTGGTTGCTTCACC
Ipo-MIR167g	MIR167	GWHBDNW00000014	+	27715255	27715275	TGAAGCTGCCAGCATGATCTA	27715325	27715345	TCATGGTCTGACAGCTTCACT	27715255	27715346	TGAAGCTGCCAGCATGATCTACCCTTGGTTAGAGAGGGAAAAAAGAGTACAATAGTCTAACCATAGTTAGATCATGGTCTGACAGCTTCACT
Ipo-MIR167h	MIR167	GWHBDNW00000014	+	27719201	27719221	TGAAGCTGCCAGCATGATCTA	27719248	27719268	AGATCATGTGGCAGCTCCACC	27719201	27719269	TGAAGCTGCCAGCATGATCTAAACTTTCCTTTCTGTCGAGGGAGGATCAGATCATGTGGCAGCTCCACC
Ipo-MIR168a	MIR168	GWHBDNW00000001	-	57295350	57295370	TCGCTTGGTGCAGGTCGGGAA	57295241	57295261	CCCGCCTTGCATCAACTGAAT	57295239	57295370	TCGCTTGGTGCAGGTCGGGAACGACTTAGCTGCCGGCGTACCTTTGCCTAATATGTGTGAGTGTATGTTTGCATATTTATCGGTGACCTGGTGGTTTTGGGAGAAGTTGGTCCCGCCTTGCATCAACTGAAT
Ipo-MIR168b	MIR168	GWHBDNW00000016	-	19672629	19672649	TCGCTTGGTGCAGGTCGGGAA	19672500	19672520	CCCGCCTTGCATCAACTGAAT	19672498	19672649	TCGCTTGGTGCAGGTCGGGAACTGCTTCGCCGACGCCGACGTTTTTCTGTGCTGGACTGTATATACATGCATATATGTTAGTGTATGTGCGTGTATGTATAGGTGACATAGTGTTTTTGGCTGAAGTAGGTCCCGCCTTGCATCAACTGAAT
Ipo-MIR169a	MIR169	GWHBDNW00000003	-	49466817	49466837	TGAGCCAGAATGACTTGCCGA	49466754	49466774	GTGAGTCATGTCTAGCTCTGG	49466752	49466837	TGAGCCAGAATGACTTGCCGAAATTTAAGTGCAAAGCAATGTGCCTGCAGCTTATTGTCTTCTCGGTGAGTCATGTCTAGCTCTGG
Ipo-MIR169b	MIR169	GWHBDNW00000003	-	49455814	49455834	TGAGCCAGAATGACTTGCCGA	49455751	49455771	GCGAGCCATGCCTGGCTCTGG	49455749	49455834	TGAGCCAGAATGACTTGCCGAAATTTAAGTGCAAAGCAATGTGCCTGCAGCTCATTGTCTTCTCGGCGAGCCATGCCTGGCTCTGG
Ipo-MIR169c	MIR169	GWHBDNW00000013	+	17350784	17350803	GGCAGTCACCTTGGCTAACT	17350697	17350717	TAGCCAAGGATGACTTGCCTG	17350698	17350803	TAGCCAAGGATGACTTGCCTGCTCCATTCAAGGTTTTGCTCTCATAAATGAGTTCTATGTCTATATAAAACCATTGCTTGGCTTCAGGCAGTCACCTTGGCTAACT
Ipo-MIR169d	MIR169	GWHBDNW00000013	+	17206463	17206484	TAGCCAAGGATGAATTGCCTGC	17206535	17206555	AGGCGGTCACCTTGGCTAACT	17206463	17206556	TAGCCAAGGATGAATTGCCTGCTCCGTTCAAGATGTAGTTCTGTGTCTTTTTAGGACCTAATTGCTTGGTTTCAGGCGGTCACCTTGGCTAACT
Ipo-MIR169e	MIR169	GWHBDNW00000015	-	19121677	19121697	GGCAAGTTGTCTTTGGCTACA	19121757	19121777	CAGCCAAGGATGACTTGCCGA	19121677	19121775	CAGCCAAGGATGACTTGCCGAATTTTTGTAGCATCTGTCTTCCTTCATATCACAGGGTTCAATTTGCGAAGATAAGTCGGCAAGTTGTCTTTGGCTACA
Ipo-MIR169f	MIR169	GWHBDNW00000004	-	46803682	46803703	TAGCCAAGGATGATTTGCCTGC	46803589	46803609	AGGGAGTCTCCTTGGCTAAGT	46803587	46803703	TAGCCAAGGATGATTTGCCTGCTTTCCTCCAACGGGTAACGTTAGTTGTAGCCTTGTAGGCTATGTCTAGCTAGAAACCTTGTTTGGTAGCCAAGCAGGGAGTCTCCTTGGCTAAGT
Ipo-MIR169g	MIR169	GWHBDNW00000014	+	26980393	26980414	TAGCCAAGGATGATTTGCCTGC	26980475	26980495	CAGGCAATCTCCTTGGCTAGG	26980393	26980496	TAGCCAAGGATGATTTGCCTGCTTTCCTATGGAGGGGGTCTTAATTAAGCTTTACATAATGTCTAGCACCCTTCTTTGGTTGTCAGGCAATCTCCTTGGCTAGG
Ipo-MIR170a	MIR170	GWHBDNW00000004	-	8199654	8199674	TTGAGCCGCGTCAATATCTCC	8199718	8199738	AGATATTGACGCGCCTCAAAC	8199654	8199736	AGATATTGACGCGCCTCAAACTAAAGACATGGTTAGATGAAAGATTAGCCATGTGATTTTGATTGAGCCGCGTCAATATCTCC
Ipo-MIR170b	MIR170	GWHBDNW00000007	+	8995921	8995941	TATTGGCCTGGTTCACTCAGA	8995993	8996013	TGATTGAGCCGTGCCAATATC	8995921	8996014	TATTGGCCTGGTTCACTCAGACAAAATACACCCATCTACAAACACACACAAAAAAGATGGTGAACTTTTGATTTGATTGAGCCGTGCCAATATC
Ipo-MIR170c	MIR170	GWHBDNW00000002	-	27472238	27472258	TGATTGAGCCGTGCCAATATC	27472297	27472317	TGTTGGGATGGCTCAATCAAA	27472238	27472315	TGTTGGGATGGCTCAATCAAATCAAATCTCCCAATGGTTGGGTTGGGTGTTTTTATTTGATTGAGCCGTGCCAATATC
Ipo-MIR170d	MIR170	GWHBDNW00000003	-	44856021	44856041	TTGAGCCGCGCCAATATCACT	44856089	44856109	CGATGTTGGTGAGGTTCAATC	44856021	44856107	CGATGTTGGTGAGGTTCAATCTGAAGACGGATTTACATATGTAGGAGACGTAAACACGATCTCAGATTGAGCCGCGCCAATATCACT
Ipo-MIR170e	MIR170	GWHBDNW00000003	-	37871561	37871581	TTGAGCCGCGCCAATATCACT	37871629	37871649	CGATGTTGGTGAGGTTCAATC	37871561	37871647	CGATGTTGGTGAGGTTCAATCCGAAGACGGATTTATGGCATTTTAGTCTTAAAAGGCGATCTCAGATTGAGCCGCGCCAATATCACT
Ipo-MIR170f	MIR170	GWHBDNW00000003	+	1632423	1632443	TGATTGAGCCGTGCCAATATC	1632367	1632387	TATTGGTGCGGTTCAATTAGA	1632368	1632443	TATTGGTGCGGTTCAATTAGAAAGCAGTTCTCTAGGTCTTAAGAGTTCTGTTATTTGATTGAGCCGTGCCAATATC
Ipo-MIR170g	MIR170	GWHBDNW00000004	-	8166811	8166831	TGATTGAGCCGTGCCAATATC	8166868	8166888	TATTGGTGCAGTTCAATGAGA	8166811	8166886	TATTGGTGCAGTTCAATGAGAAAGTTGTTCTCGAAATGCTCCGGGTCCTACTTTTTGATTGAGCCGTGCCAATATC
Ipo-MIR170h	MIR170	GWHBDNW00000011	+	791299	791319	TGATTGAGCCGTGCCAATATC	791211	791231	TGTTGGCTCGGTTCACTCAAG	791212	791319	TGTTGGCTCGGTTCACTCAAGAAGTTGAAAAAACATGCACTTTTTACGCAAGAAAGCTTAAAAGTGCATATAAAGAGTTTGACAATTTGATTGAGCCGTGCCAATATC
Ipo-MIR170i	MIR170	GWHBDNW00000017	+	8243969	8243989	TGATTGAGCCGTGCCAATATC	8243913	8243933	TGTTGGTGCGGTTCAATGAGA	8243914	8243989	TGTTGGTGCGGTTCAATGAGAAAGCAGTTCTCGAAATGCTTTGGGCCCTACTTTTTGATTGAGCCGTGCCAATATC
Ipo-MIR170j	MIR170	GWHBDNW00000020	+	17308291	17308311	TGATTGAGCCGCGCCAATATC	17308235	17308255	TATTGTTGCGGTTCAACCTCA	17308236	17308311	TATTGTTGCGGTTCAACCTCACCGTTACATCGAGGAATTACTCGATTCTATGGTTTGATTGAGCCGCGCCAATATC
Ipo-MIR170k	MIR170	GWHBDNW00000002	-	2299609	2299629	CGAGCCGGACCAATATCACTC	2299662	2299682	GTGGTATTGGCCCGGCTCAGC	2299609	2299680	GTGGTATTGGCCCGGCTCAGCTTCTTCTGTGGTATAACACAGTTTGGAAGACGAGCCGGACCAATATCACTC
Ipo-MIR172a	MIR172	GWHBDNW00000002	-	12532122	12532142	AGAATCTTGATGATGCTGCAT	12532188	12532208	GCAGCTTCATCAAGATTCACA	12532122	12532206	GCAGCTTCATCAAGATTCACATGCAAATTCCCGATGGTGTGGTGTCCCGCGGAGTTTGGGGGTGAGAATCTTGATGATGCTGCAT
Ipo-MIR172b	MIR172	GWHBDNW00000014	-	15277103	15277123	GCAGCAACATCAAGATTCACA	15277027	15277047	GGAATCTTGATGATGCTGCAT	15277025	15277123	GCAGCAACATCAAGATTCACAAGCTTTAAGGGGACTTTCGGTCACCCCCTTCTCTTCATAAAAGGCTCCTTTCATATGGGAATCTTGATGATGCTGCAT
Ipo-MIR2111a	MIR2111	GWHBDNW00000012	+	15109523	15109542	TAATCTGCATCCTGAGGTTT	15109566	15109586	GTCCTCGGGATGCAGATTACC	15109523	15109587	TAATCTGCATCCTGAGGTTTAGATCAGTATGCTTGTTGCGTCTAGTCCTCGGGATGCAGATTACC
Ipo-MIR2118a	MIR2118	GWHBDNW00000004	+	1518464	1518485	TTTCCGACTCCACCCATACCGC	1518401	1518421	GGGATGGGTGAGACGGAAGGT	1518402	1518485	GGGATGGGTGAGACGGAAGGTGATTTCATTGTTGTAACTGAAAAGTGAACTTTGATTCAAACTTTCCGACTCCACCCATACCGC
Ipo-MIR3627a	MIR3627	GWHBDNW00000007	+	1908272	1908292	TGTCGCAGGAGATATGGCACC	1908311	1908331	GTGCCATTCTCCTGTGACAAG	1908272	1908332	TGTCGCAGGAGATATGGCACCTGCTGTGATTTTGTAGCAAGTGCCATTCTCCTGTGACAAG
Ipo-MIR3627b	MIR3627	GWHBDNW00000007	+	1908930	1908951	TCGCAGGAGAGATGACATCAAG	1908975	1908995	TGGTGTCATCTTTCTGCGACG	1908930	1908996	TCGCAGGAGAGATGACATCAAGACCTAGTGCATGCAATATGGCCATTGGTGTCATCTTTCTGCGACG
Ipo-MIR390a	MIR390	GWHBDNW00000004	+	41651188	41651208	AAGCTCAGGAGGGATAGCGCC	41651270	41651290	CGCTATCTATCCTGAGTTTCA	41651188	41651291	AAGCTCAGGAGGGATAGCGCCTTGGATAGTGATGATGAGTGTGAAGGATTTATCTCTGTGTTCTTTAGATCACTAAGAACTGGCGCTATCTATCCTGAGTTTCA
Ipo-MIR390b	MIR390	GWHBDNW00000014	-	4576323	4576343	AAGCTCAGGAGGGATAGCGCC	4576201	4576221	CGCTATCTATCCTGAGTTTCA	4576199	4576343	AAGCTCAGGAGGGATAGCGCCCTGGATGATGATGATGATGGTGGCGGTGGATGTGGGGTGTTTGTGTGGTGTTGTTCTGGGTGGACCGGTGGTCTGTGGAAAATATTTTGTGATCATCAAGTGGCGCTATCTATCCTGAGTTTCA
Ipo-MIR390c	MIR390	GWHBDNW00000012	-	13145166	13145186	AAGCTCAGGAGGGATAGCACC	13145112	13145132	CGCTATCCATCCTGAGTTTCA	13145110	13145186	AAGCTCAGGAGGGATAGCACCATGGATGGAAGACCATGGTCTTCAAGGGTCTATAGCGCTATCCATCCTGAGTTTCA
Ipo-MIR390d	MIR390	GWHBDNW00000012	-	13118781	13118801	AAGCTCAGGAGGGATAGCACC	13118727	13118747	CGCTATCCATCCTGAGTTTCA	13118725	13118801	AAGCTCAGGAGGGATAGCACCATGGATGGAAGACCATGGTCTTCAAGGGTCTATAGCGCTATCCATCCTGAGTTTCA
Ipo-MIR390e	MIR390	GWHBDNW00000012	-	13094698	13094718	AAGCTCAGGAGGGATAGCACC	13094644	13094664	CGCTATCCATCCTGAGTTTCA	13094642	13094718	AAGCTCAGGAGGGATAGCACCATGGATGGAAGACCATGGTCTTCAAGGGTCTATAGCGCTATCCATCCTGAGTTTCA
Ipo-MIR390f	MIR390	GWHBDNW00000012	-	13059064	13059084	AAGCTCAGGAGGGATAGCACC	13059010	13059030	CGCTATCCATCCTGAGTTTCA	13059008	13059084	AAGCTCAGGAGGGATAGCACCATGGATGGAAGACCATGGTCTTCAAGGGTCTATAGCGCTATCCATCCTGAGTTTCA
Ipo-MIR391a	MIR391	GWHBDNW00000004	-	38571529	38571549	TACGCAGGAGAGATGACGCTG	38571476	38571496	GCGTCATCCCTCCTCCGTAGA	38571474	38571549	TACGCAGGAGAGATGACGCTGCCCCATGTCCGATCTACATTAGATTGGGGTGGCGGCGTCATCCCTCCTCCGTAGA
Ipo-MIR393a	MIR393	GWHBDNW00000002	-	8631147	8631167	TCCAAAGGGATCGCATTGATC	8631105	8631125	ATCATGCTATCCCTTTGGATG	8631103	8631167	TCCAAAGGGATCGCATTGATCCCAACTCTCTTGGGAAACATTGGATCATGCTATCCCTTTGGATG
Ipo-MIR393b	MIR393	GWHBDNW00000019	+	2615668	2615688	TCCAAAGGGATCGCATTGATC	2615727	2615747	ATCATGCAATCCCTTAGGAAT	2615668	2615748	TCCAAAGGGATCGCATTGATCCAAGAATTAAAAACGAGTTCAAGACTCGTCGTTCATTGGATCATGCAATCCCTTAGGAAT
Ipo-MIR393c	MIR393	GWHBDNW00000019	-	6157438	6157458	TCCAAAGGGATCGCATTGATC	6157373	6157393	ATCATGCAATCCCTTTGGATT	6157371	6157458	TCCAAAGGGATCGCATTGATCCCAACTGTCTTTTTGACAATATTTGCCAAATTTGTGTAGAATTTGGATCATGCAATCCCTTTGGATT
Ipo-MIR394a	MIR394	GWHBDNW00000005	-	6662302	6662321	TTGGCATTCTGTCCACCTCC	6662240	6662260	GAGGCGGCCAGCATGTCAAAT	6662238	6662321	TTGGCATTCTGTCCACCTCCATTTATAATTTGTTAGCCACCCTCTTAAAATTCATGGCCTTCGGAGGCGGCCAGCATGTCAAAT
Ipo-MIR394b	MIR394	GWHBDNW00000011	-	763156	763175	TTGGCATTCTGTCCACCTCC	763069	763089	AGGTGGGCATACTGCCAAATG	763067	763175	TTGGCATTCTGTCCACCTCCTACTAGAAAAAAGGAGCAAAAGACAGCTGAAACCTAACTCTCTTTCTCTCTCTATCCCATATGGGAGGAGGTGGGCATACTGCCAAATG
Ipo-MIR394c	MIR394	GWHBDNW00000018	+	9725514	9725533	TTGGCATTCTGTCCACCTCC	9725562	9725582	AAGGTGGCCAGCATGTCAAAT	9725514	9725583	TTGGCATTCTGTCCACCTCCAAGATTACTAAGTCTTCCGTTGATTTATGAAGGTGGCCAGCATGTCAAAT
Ipo-MIR394d	MIR394	GWHBDNW00000018	+	24848854	24848873	TTGGCATTCTGTCCACCTCC	24848936	24848956	GAGGTGGGCATACTGCCAACT	24848854	24848957	TTGGCATTCTGTCCACCTCCTGTCAGAAATGGAAGGCAGCTGAAAACCTAGCCACACCTCTCTCTCTCTCTCTCTCTCTCATGGAGGTGGGCATACTGCCAACT
Ipo-MIR395a	MIR395	GWHBDNW00000009	+	28078355	28078375	CTGAAGTGTTTGGGGGAACTC	28078298	28078318	GTTCCCTTGACCACTTCACTG	28078299	28078375	GTTCCCTTGACCACTTCACTGGGTACTCATCGTAAGTGAAAAGGCATTGTTACCCACTGAAGTGTTTGGGGGAACTC
Ipo-MIR395b	MIR395	GWHBDNW00000009	-	28076895	28076915	CTGAAGTGTTTGGGGGAACTC	28076966	28076986	GTTCTCCCGACCACTTCATTG	28076895	28076984	GTTCTCCCGACCACTTCATTGGGATTATCTTGAGATGCTCTTTTTAGAGTAAAGGTTAATCCTATCCCACTGAAGTGTTTGGGGGAACTC
Ipo-MIR395c	MIR395	GWHBDNW00000009	-	28065932	28065952	CTGAAGTGTTTGGGGGAACTC	28065996	28066016	GTTCCCCTTAAACACTTCACT	28065932	28066014	GTTCCCCTTAAACACTTCACTAGGGGCTTTTCTTTTCTCTGCCTAGAGGATACTACTCCCTACTGAAGTGTTTGGGGGAACTC
Ipo-MIR395d	MIR395	GWHBDNW00000015	-	23007084	23007104	CTGAAGTGTTTGGGGGAACTC	23007126	23007146	GTTCCCCCTTGCACTTCAGTC	23007084	23007144	GTTCCCCCTTGCACTTCAGTCAGGTTTTTAAAATTCATGACTGAAGTGTTTGGGGGAACTC
Ipo-MIR396a	MIR396	GWHBDNW00000009	+	11994166	11994186	TTCCACGGCTTTCTTGAACTT	11994288	11994308	GCTCAAGAAAGCCGGGGGAAA	11994166	11994309	TTCCACGGCTTTCTTGAACTTAGTACTTGATGATGGGTTCTATACTTCTATAGACTGGATAACGTTACTCGGTAACTCGCCCATAATGTCATTTCTAGTAATGAACCCAGTTCTCTGTAGGAAGCTCAAGAAAGCCGGGGGAAA
Ipo-MIR396b	MIR396	GWHBDNW00000009	-	14047972	14047992	TTCCACGGCTTTCTTGAACTT	14047851	14047871	GCTCAAGAAAGCCGCGGGAAA	14047849	14047992	TTCCACGGCTTTCTTGAACTTAGTACTTGATGATGGGTTCTATAGTTCTATAGACTGGATAACGTTACTCGGTAACTCGCCCATAATGTCATTTCTAGTAATGAACCCAGTTCTCTGTAGGAAGCTCAAGAAAGCCGCGGGAAA
Ipo-MIR396c	MIR396	GWHBDNW00000009	-	13836077	13836097	TTCCACGGCTTTCTTGAACTT	13835956	13835976	GCTCAAGAAAGCCGCGGGAAA	13835954	13836097	TTCCACGGCTTTCTTGAACTTAGTACTTGATGATGGGTTCTATACTTCTATAGACTGGATAACGTTACTCGGTAACTCGCCCATAATGTCATTTCTAGTAATGAACCCAGTTCTCTGTAGGAAGCTCAAGAAAGCCGCGGGAAA
Ipo-MIR396d	MIR396	GWHBDNW00000020	+	15807379	15807399	TTCCACAGCTTTCTTGAACGT	15807436	15807456	GCTCAATAAAGCTGTGGGAGA	15807379	15807457	TTCCACAGCTTTCTTGAACGTCCTTCATCTATCTCAGTGTATTGATTTGGCCATGGAAGCTCAATAAAGCTGTGGGAGA
Ipo-MIR396e	MIR396	GWHBDNW00000003	+	37790394	37790414	GTTCAATAAAGCTGTGGGAAG	37790320	37790340	TTCCACAGCTTTCTTGAACTG	37790321	37790414	TTCCACAGCTTTCTTGAACTGCATCTGTCAGATCCATTGTGAATCTGTAAACGAAAGTGATACGGATGTTGCGGTTCAATAAAGCTGTGGGAAG
Ipo-MIR396f	MIR396	GWHBDNW00000003	+	44785045	44785065	GTTCAATAAAGCTGTGGGACG	44784989	44785009	TTCCACAGCTTTCTTGAACTG	44784990	44785065	TTCCACAGCTTTCTTGAACTGCATCTGTCAGATCGATCATCAAGCAGTTGTTGCGGTTCAATAAAGCTGTGGGACG
Ipo-MIR396g	MIR396	GWHBDNW00000003	-	44799265	44799285	TTCCACAGCTTTCTTGAACTT	44799211	44799231	GTTCAAGAAAGCTGTGGGAAA	44799209	44799285	TTCCACAGCTTTCTTGAACTTCTTCTATATTTTGATCTCTCTGATCAAGCACTGAAGTTCAAGAAAGCTGTGGGAAA
Ipo-MIR396h	MIR396	GWHBDNW00000003	-	37800538	37800558	TTCCACAGCTTTCTTGAACTT	37800482	37800502	GTTCAAGAAAGCTGTGGGAAA	37800480	37800558	TTCCACAGCTTTCTTGAACTTCTTCTACTGTTTTGATCTCTCTAAATCAAACTGTGAAGTTCAAGAAAGCTGTGGGAAA
Ipo-MIR397a	MIR397	GWHBDNW00000004	+	4019929	4019949	TCATTGAGTGCAGCGTTGATG	4019986	4020006	TCTACGCTGCACTCAATCATG	4019929	4020007	TCATTGAGTGCAGCGTTGATGAGCTTCAGTAAATTGCTTGTAATGTTATTGTGGTTTATCTACGCTGCACTCAATCATG
Ipo-MIR398a	MIR398	GWHBDNW00000004	-	30928559	30928579	TGTGTTCTCAGGTCGCCCCTG	30928632	30928652	GGGGCAACTTGAGATCACATG	30928559	30928650	GGGGCAACTTGAGATCACATGTGGGTACATATTTTCAGATTTTTTGTCTGACAATGTTATTGTGTGCTTCATGTGTTCTCAGGTCGCCCCTG
Ipo-MIR398b	MIR398	GWHBDNW00000004	-	30901097	30901117	TGTGTTCTCAGGTCGCCCCTG	30901170	30901190	GGGGCAACTTGAGATCACATG	30901097	30901188	GGGGCAACTTGAGATCACATGTGGGTCCACATTTTCAGATTTTTCCTCTGGAAATGTTATTGTGTGTTTCATGTGTTCTCAGGTCGCCCCTG
Ipo-MIR398c	MIR398	GWHBDNW00000009	+	27407619	27407639	TGTGTTCTCAGGTCACCCCTT	27407561	27407581	GGAGTGACACTGAGAACACAG	27407562	27407639	GGAGTGACACTGAGAACACAGGTGGTTTGACTGGTACAAGGTGACCATTCATGCACTTGTGTTCTCAGGTCACCCCTT
Ipo-MIR398d	MIR398	GWHBDNW00000009	+	27418040	27418060	TGTGTTCTCAGGTCACCCCTT	27417982	27418002	GGAGTAACACTGAGAACACAG	27417983	27418060	GGAGTAACACTGAGAACACAGGTGGTTTGACTGGTACAAGGTGACCATTCATGCACTTGTGTTCTCAGGTCACCCCTT
Ipo-MIR399a	MIR399	GWHBDNW00000001	+	3249369	3249389	TGCCAAAGGAGATTTGCCCCG	3249290	3249310	GGGCAATTCCTCCTTTGGCAG	3249291	3249389	GGGCAATTCCTCCTTTGGCAGGTGGCCACTTGACTGCATATATATGATTTAAGTGTTAAGGAGGAAGAGTAAGCTTTCTGCCAAAGGAGATTTGCCCCG
Ipo-MIR399b	MIR399	GWHBDNW00000003	+	4428129	4428149	TGCCAAAGGAGAATTGCCCTG	4428077	4428097	GTGTAGTTCTCCTTTGGCAGA	4428078	4428149	GTGTAGTTCTCCTTTGGCAGATAATTATGCATTCGCTAATGCAACAGTTTCTGCCAAAGGAGAATTGCCCTG
Ipo-MIR399c	MIR399	GWHBDNW00000002	-	4309293	4309313	TGCCAAAGGAGAGTTGCCCTG	4309355	4309375	GGGCCACTCTTTTTTGGCATG	4309293	4309373	GGGCCACTCTTTTTTGGCATGTGGTGGTGATCGGTGCCATTGGAGCTACCTCCATTTTCATGCCAAAGGAGAGTTGCCCTG
Ipo-MIR399d	MIR399	GWHBDNW00000016	-	24890566	24890586	TGCCAAAGGAGAGTTGCCCTG	24890634	24890654	GGGCTTCTCTCCCTTGGCAGC	24890566	24890652	GGGCTTCTCTCCCTTGGCAGCTGAGTGGTGTATCATGTTTTCTCTGAACTTAAAATTCCAGTTACCTGCCAAAGGAGAGTTGCCCTG
Ipo-MIR403a	MIR403	GWHBDNW00000008	-	35814987	35815007	TTAGATTCACGCACAAACTCG	35815054	35815074	AGTTTGTGCGTGACTCTGAAC	35814987	35815072	AGTTTGTGCGTGACTCTGAACCCATATCATCAGAGCCGTCCGCAGGGCAGCTCAATCGAATGGCGTTAGATTCACGCACAAACTCG
Ipo-MIR403b	MIR403	GWHBDNW00000010	+	907145	907165	TTAGATTCACGCACAAACTCG	907077	907097	GGTTTGTGCGTGATTCTAATT	907078	907165	GGTTTGTGCGTGATTCTAATTTCATTTCATCACAGCCGTCCACATGAGGCAGCTTGATTAGATGGCGTTAGATTCACGCACAAACTCG
Ipo-MIR403c	MIR403	GWHBDNW00000014	+	24772228	24772248	TTAGATTCACGCACAAACTCG	24772136	24772156	GGTTTGTGCGTGAATTTAACA	24772137	24772248	GGTTTGTGCGTGAATTTAACAACCTTAGCCATCCTTTTATCCTTATATGGGAAAAGCTCATTCATACAAATTCGGATGGATGATGTTTATGTTAGATTCACGCACAAACTCG
Ipo-MIR408a	MIR408	GWHBDNW00000005	+	11477236	11477255	TGCACTGCCTCTTCCCTGGC	11477173	11477193	AAGGGACGAGGCAGAGCATGA	11477174	11477255	AAGGGACGAGGCAGAGCATGAGATGGCGAATGAGGTGACATAATATGTCGCCGCCCTTTCCATGCACTGCCTCTTCCCTGGC
Ipo-MIR477a	MIR477	GWHBDNW00000005	+	39624792	39624813	TTCGCTCTCCCTCAAAGGCTTC	39624847	39624867	AGCCTTTGGGGAGGGTGGACC	39624792	39624868	TTCGCTCTCCCTCAAAGGCTTCTGGTGTAAAATACTTTCAGTATGCAAAAGCCTGAAGCCTTTGGGGAGGGTGGACC
Ipo-MIR477b	MIR477	GWHBDNW00000013	-	15975499	15975519	TCCTCAAAGGCTTCCAATATT	15975451	15975471	CGTTGGGGGCCTGCGAGGACC	15975449	15975519	TCCTCAAAGGCTTCCAATATTCCAGGACAATATTGGCACCAATATTGGAACGTTGGGGGCCTGCGAGGACC
Ipo-MIR477c	MIR477	GWHBDNW00000013	+	16038547	16038567	CCCTCAAAGGCTTCCAATATT	16038595	16038615	ACGTTGGGGGCCTGCGAGGAC	16038547	16038616	CCCTCAAAGGCTTCCAATATTCCAGGACAATATTGGCACCAATATTGGAACGTTGGGGGCCTGCGAGGAC
Ipo-MIR477d	MIR477	GWHBDNW00000016	+	26225788	26225807	ACTCTCCCTCAAAGACTTCC	26225847	26225867	AGGTCTTCTGGGGGCGAGTGT	26225788	26225868	ACTCTCCCTCAAAGACTTCCGGCTGCTATCGGCCAGAGTCTGGCAGCCACGGCATGCCTGAGGTCTTCTGGGGGCGAGTGT
Ipo-MIR477e	MIR477	GWHBDNW00000020	+	10373866	10373886	CCCTCAAAGGCTTCCAATATT	10373920	10373940	CGTTGGAGGCCTGCGAGGACC	10373866	10373941	CCCTCAAAGGCTTCCAATATTCCAAGATAACAATATATTGTCACCAATATTGGAACGTTGGAGGCCTGCGAGGACC
Ipo-MIR482a	MIR482	GWHBDNW00000009	-	24472897	24472918	TTCCCAAGTCCTCCCATACCGA	24472950	24472970	GGTATGGGATTCTTGGGGAGG	24472897	24472968	GGTATGGGATTCTTGGGGAGGAGGGTTTTGGTGAAATGGAAAAGAAATCCTTCCCAAGTCCTCCCATACCGA
Ipo-MIR482b	MIR482	GWHBDNW00000002	+	56920111	56920132	TTTCCTATTACTCCCATACCAA	56920063	56920083	GGTTAGGAGTAAGGGGAAAAG	56920064	56920132	GGTTAGGAGTAAGGGGAAAAGTATCTCTGAAAATTTGGGGGAGTTCTTTTCCTATTACTCCCATACCAA
Ipo-MIR482c	MIR482	GWHBDNW00000008	-	3819000	3819021	TTTCCTATTCCACCCATTCCAC	3819053	3819073	GGAATGGGTAGGTGGGGAAGA	3819000	3819071	GGAATGGGTAGGTGGGGAAGAAGGTTTTGGCAACTGACAAAGAAACTTCCTTTCCTATTCCACCCATTCCAC
Ipo-MIR482d	MIR482	GWHBDNW00000009	-	24467994	24468015	TTGCCAATTCCACCCATACCAC	24468059	24468079	GGTGTGGGTGGTTTGGCAAGG	24467994	24468077	GGTGTGGGTGGTTTGGCAAGGAAAAGCAAACTATTGATGATTTTGGTGTGGTTTCATCTTTTTTGCCAATTCCACCCATACCAC
Ipo-MIR482e	MIR482	GWHBDNW00000009	-	24464567	24464588	TTGCCTACTCCCCCCATTCCTG	24464643	24464663	GGAAGTGGGTGTGTTGGCAAG	24464567	24464661	GGAAGTGGGTGTGTTGGCAAGAAAATATATACTGTTGTTGAATGGTAGTTTTTACATGTATTATTTGGTCCTCTTGCCTACTCCCCCCATTCCTG
Ipo-MIR530a	MIR530	GWHBDNW00000014	+	19285320	19285340	TGCATTTACACCTGCACCTCA	19285515	19285535	AGGGGCAGGTGGAGATGCAGG	19285320	19285536	TGCATTTACACCTGCACCTCAAGTTCTTTTCTGGGTTTCAATTTTCGAATCCAAAGACTAAAGCTAGCAAGGTTGTATAAGTATATTAATATGTCTATATATATATATATGTATATATGTATATGTATATTCATTATGTGGGTATCTGTGCGGAGAGAGACTGTGTGTGTGAACATGGAAAACGAGGAGGAGGCAGAGGGGCAGGTGGAGATGCAGG
Ipo-MIR7972a	MIR7972	GWHBDNW00000012	+	9105399	9105419	TTGTCAGGGTTGTGATTCTCC	9105260	9105280	AGAATTACAATTTCGACAAAT	9105261	9105419	AGAATTACAATTTCGACAAATACATCTATTCGTCTTCTTCCCAAGCACAAACAAAAACACTTTACAATTTACAAACACGCCGACACGACACGAACAGGAACACAAATAAAAACAAACACAGGAGATGATGAGTTGCGTTTGTCAGGGTTGTGATTCTCC
Ipo-MIRN1	MIRN1	GWHBDNW00000020	-	23255334	23255355	TGCTCCGAATCTGAAGCTGCGC	23255280	23255300	TCGGCTTCAGGTCGGCGCACG	23255278	23255355	TGCTCCGAATCTGAAGCTGCGCAAGTTAGCAGGACCTCGTTCTTCGTCCTAGCTTGCTCGGCTTCAGGTCGGCGCACG
Ipo-MIRN4a	MIRN4	GWHBDNW00000011	+	2798245	2798265	GCTCTCTATTCTTTTGTCATC	2798184	2798204	TGACAGAAGATAGACAGCACA	2798185	2798265	TGACAGAAGATAGACAGCACAGATGATAAGGTGCATGGACCATGCATCTCACTTCTTTGTGCTCTCTATTCTTTTGTCATC
Ipo-MIRN4b	MIRN4	GWHBDNW00000013	-	16797998	16798018	GCTCTCTATGCTTCTGTCATC	16798061	16798081	TGACAGAAGATAGAGAGCACA	16797998	16798079	TGACAGAAGATAGAGAGCACAGATGATGAAAATGCATGCAGCCTGCATCTCACTCCTTTGTGCTCTCTATGCTTCTGTCATC
Ipo-MIRN4c	MIRN4	GWHBDNW00000004	+	1758137	1758157	GCTCTTTCTTCTTCTGTCATC	1758071	1758091	TGACAGAAGAGAGAGAGCACA	1758072	1758157	TGACAGAAGAGAGAGAGCACAACCCGCCATTAGCTAAAGAAAGTCTTTGTCTTTTGTGGGAGTGTGCTCTTTCTTCTTCTGTCATC
Ipo-MIRN5	MIRN5	GWHBDNW00000020	+	9200902	9200923	CGCAGGTCATCCTTGTGCGTAC	9200807	9200827	TCGCCAAGGATGACTTGCCTA	9200808	9200923	TCGCCAAGGATGACTTGCCTAAATCCACCCAATGGGCTCTTAGAAGACTTTAGTTCTCTTGCAGAGAGAGCGAGAGAGCCTCCAGTGGTTTTGTCGCAGGTCATCCTTGTGCGTAC
Ipo-MIRN6	MIRN6	GWHBDNW00000008	-	3807081	3807102	TTTCCCAGCCCAGCCATTCCTA	3807137	3807157	GGAATGGTGTGCTGGGGGAGG	3807081	3807155	GGAATGGTGTGCTGGGGGAGGAAAGGTTTTAGAATTTGTTAAGAATTATGTCCTTTCCCAGCCCAGCCATTCCTA
Ipo-MIRN7	MIRN7	GWHBDNW00000013	+	16108964	16108984	CATTGGTGGCCTGCGAGGACC	16108913	16108933	TCCTCAAAGGCTTCCAATGTT	16108914	16108984	TCCTCAAAGGCTTCCAATGTTCCAGGATAATATTGGCACCAATATTGGAACATTGGTGGCCTGCGAGGACC
Ipo-MIRN8a	MIRN8	GWHBDNW00000003	+	49443727	49443747	GCAGGTCATGACTGGTTCTCC	49443900	49443920	GATCCGAGTCAGATGATGCTG	49443727	49443921	GCAGGTCATGACTGGTTCTCCTCCGCTCTCTTCTTCCCATGCAAGCCTCTAGAGACTTATTTCTCGAACAAGAGGAAGCCATTCTCTACACGGTGCAATGACATCACAATCAGGTTCAACTAATTACCAAATGTTTCATGTGGATGTAAGCATAATTCATTATTGATGCAGGAGGATCCGAGTCAGATGATGCTG
Ipo-MIRN8b	MIRN8	GWHBDNW00000003	+	49461959	49461979	GCAAGTCGTGACTGGTTCTCC	49461905	49461925	AGAGCCAGGAATGACTTGCCG	49461906	49461979	AGAGCCAGGAATGACTTGCCGATCTCAAAACAAAGTGGCTTGTTGTTTTCTCGGCAAGTCGTGACTGGTTCTCC
Ipo-MIRN8c	MIRN8	GWHBDNW00000003	+	49477417	49477437	GCAAGTCGTGACTGGTTCTCC	49477348	49477368	AGAGCCAGGAATTACTTGCGA	49477349	49477437	AGAGCCAGGAATTACTTGCGATCGAAAACCAAAGTGTCTTGCAATGCAACTCATCGATTGTTTTCTCGGCAAGTCGTGACTGGTTCTCC
Ipo-MIRN53a	MIRN53	GWHBDNW00000013	-	5785410	5785429	ATTTATCTACTAGTTATTGT	5785519	5785539	AAAAACTAGTGGATATATGAG	5785410	5785537	AAAAACTAGTGGATATATGAGTTTTTCTTCTAATTCACCAAAATTAATCCCTTTAAAATTGAAAGAAAAGTGGATAGAAAGTTAATTATTTGTGTTAAAATATATCATATTTATCTACTAGTTATTGT
Ipo-MIRN53b	MIRN53	GWHBDNW00000001	+	53927342	53927361	ATTTGTCTACTAGTTATTGT	53927383	53927403	ATAAAAAATGGTAAACAATAA	53927342	53927404	ATTTGTCTACTAGTTATTGTCTGTGCCTGAAGGCACAGTGTAATAAAAAATGGTAAACAATAA
Ipo-MIRN53c	MIRN53	GWHBDNW00000002	+	55669838	55669857	ATTTGTCTACTAGTTATTGT	55670088	55670108	CGACAGTGATGGTGGTGGTGG	55669838	55670109	ATTTGTCTACTAGTTATTGTCTGTGCATGAAGACACAATATAATAAAAAAATGTAAACAATAAACATATTTATATTCATATCCAAAATCAAATCACAAACATAGAGAATAGATAAAAGAATTTAAGTATCGGTTTGTAGTAGGGGTGAGAGGTGGTAGGCGACAGTAGTGCTGGTAGGAGACGGTGATGGTTGTGGTGGGTGGCAATTACCGTAGTGGCGGCGAGGGCGGCGACAATGATGGTGGTGGTGGCGACAGTGATGGTGGTGGTGG
Ipo-MIRN53d	MIRN53	GWHBDNW00000003	+	46923590	46923609	ATTTGTCTACTAGTTATTGT	46923773	46923793	GGTGATAGTTGTGGTAGGTGG	46923590	46923794	ATTTGTCTACTAGTTATTGTCTGTGTCTGAAGGCACAATGTAATAAAAAATGGTAAACAATAAACATATTTGTATTCGTATTCAAAATTAAATCACAAAATATAGAGAATAGATAAATGAATTTAAATATTGATTTGTAGTGGGGGGTGAGAGGTGGTGGGCGGAAATGGTGGTAGTAAGAGACGGTGATAGTTGTGGTAGGTGG
Ipo-MIRN54a	MIRN54	GWHBDNW00000011	-	13524774	13524794	TAGAATTGAAGAAAATGAGTT	13524801	13524821	TTCCTTTTATTTTTCTGGCCT	13524774	13524819	TTCCTTTTATTTTTCTGGCCTTATTTAGAATTGAAGAAAATGAGTT
Ipo-MIRN54b	MIRN54	GWHBDNW00000017	+	23191331	23191351	TAGAATTGAAGAAAATGAGTT	23191305	23191325	TTCCTTTTATTTTTCTGGCCT	23191306	23191351	TTCCTTTTATTTTTCTGGCCTTATTTAGAATTGAAGAAAATGAGTT
Ipo-MIRN54c	MIRN54	GWHBDNW00000004	-	9296700	9296720	TAGAATTGAAGAAAATGAGTT	9296727	9296747	TTCCTTTTATTTTTCTGGCCT	9296700	9296745	TTCCTTTTATTTTTCTGGCCTTATTTAGAATTGAAGAAAATGAGTT
Ipo-MIRN54d	MIRN54	GWHBDNW00000005	-	13423483	13423503	TAGAATTGAAGAAAATGAGTT	13423510	13423530	TTCCTTTTATTTTTCTGGCCT	13423483	13423528	TTCCTTTTATTTTTCTGGCCTTATTTAGAATTGAAGAAAATGAGTT
Ipo-MIRN55a	MIRN55	GWHBDNW00000007	+	1037656	1037676	TTATCGAGTCTAATTTTTAAG	1037554	1037574	TAAAAATTAAGTTTGATAATC	1037555	1037676	TAAAAATTAAGTTTGATAATCTCAACTATTGAATAGGTAATGGAACTTAATAGGTAGTGAAATCTAATAAATGTTGAGACCCATAGTGAAAATAGTTGTAATTATCGAGTCTAATTTTTAAG
Ipo-MIRN55b	MIRN55	GWHBDNW00000008	-	26321725	26321745	TTATCGAGTCTAATTTTTAAG	26321814	26321834	TAAAAAGTATATTTAATAATT	26321725	26321832	TAAAAAGTATATTTAATAATTACAACCATTAATTTCACTTTGGGTCTCAGTATTTATTAGGACTCACTACCTATTCAATGGTTGAAGTTATCGAGTCTAATTTTTAAG
Ipo-MIRN55c	MIRN55	GWHBDNW00000012	-	8307315	8307335	TTATCGAGTCTAATTTTTAAG	8307404	8307424	TAAAAATTAAACTTGATAATC	8307315	8307422	TAAAAATTAAACTTGATAATCTCAATTATTTAATAGGTAGTGGGTCATAATAAATACTGAGACTCACAGTGAAATTAATTGTTATAATTATCGAGTCTAATTTTTAAG
Ipo-MIRN55d	MIRN55	GWHBDNW00000017	-	4163727	4163747	TTATCGAGTCTAATTTTTAAG	4163816	4163836	TAAAAATTAGACTTCATAATC	4163727	4163834	TAAAAATTAGACTTCATAATCTCAACCATTGAATAGATAATGGGTCCTAATAAATGCTGGGATCCACAGTGAAATCAATGGTTATAATTATCGAGTCTAATTTTTAAG
Ipo-MIRN55e	MIRN55	GWHBDNW00000014	-	26230370	26230390	TTATCGAGTCTAGTTTTTAAG	26230461	26230481	TAAAAATTAGACTTTATAATC	26230370	26230479	TAAAAATTAGACTTTATAATCACAACCATTAAAAATAGGTAGTGGTTCCCAATAAATGCTGGAACCTACGGTGAAATCAATGGTTATAATTATCGAGTCTAGTTTTTAAG
Ipo-MIRN56	MIRN56	GWHBDNW00000010	-	6566646	6566666	TTTGTTTATGGATTGTTGACT	6566590	6566610	TCAACAATCCATAAACAAAAA	6566588	6566666	TTTGTTTATGGATTGTTGACTGTTGAGTCTTTTTAGAGCCAAAAAAAAGGCTCAAAATTCAACAATCCATAAACAAAAA
Ipo-MIRN57	MIRN57	GWHBDNW00000013	-	28808952	28808972	TATTGGCCTTATGGATCTTCC	28808891	28808911	AAGATCCATAAGGCCAATATA	28808889	28808972	TATTGGCCTTATGGATCTTCCCACCTTTTGCCTTATGGCTAATGTCTTTAAGCAAAAGGTGGGAAGATCCATAAGGCCAATATA
Ipo-MIRN58	MIRN58	GWHBDNW00000015	-	6377548	6377568	ATGACATGACTCGTTTATATA	6377593	6377613	AATAAACGAATCAGATATGAG	6377548	6377611	AATAAACGAATCAGATATGAGTGAAACCAATCAAAAGAAATATATGACATGACTCGTTTATATA
Ipo-MIRN59	MIRN59	GWHBDNW00000017	+	6042720	6042741	GCATCAGCGGAGACAGGCAGGC	6042655	6042675	CTGCCTGGCTCCCTGGATGCC	6042656	6042741	CTGCCTGGCTCCCTGGATGCCATCTAAGAAAAGCTTGTCAGTTTCTTGACACTCTTCATAGTTGGCATCAGCGGAGACAGGCAGGC
Ipo-MIRN60	MIRN60	GWHBDNW00000002	+	45556708	45556728	ATAAGTGGTTTATCTTAGCCG	45556943	45556963	TGATTCTGTGGTCCGCTATTT	45556708	45556964	ATAAGTGGTTTATCTTAGCCGAAAGACTAAGACTACATCCATTATAATGGAGGCTCTTATTCCGTAAGGTTTATATTACTTGGAGAAGAAGATTATAGTGAGTTTCTTAACTTAGAGCTTTACTGATCAATGCCTTGTGAGTAGCGGTTTTTCAAATAGATTTTACATAGTGTCATGGTGTTCTATTTATACAAGTGGTTATCTAGGGTTTTTTGCGATCTTCTTCTTCTTTCGGCTGATTCTGTGGTCCGCTATTT
Ipo-MIRN61	MIRN61	GWHBDNW00000001	-	37629029	37629048	ATAAAATTACTAGTTATTGT	37628789	37628809	GCGGTGATGGTGGTGGTAGAG	37628787	37629048	ATAAAATTACTAGTTATTGTCTGTGCCTGAAGGCACATTATAATAAAAAATGATAAACAATAAATATATTTGTATTCATATCAAAATTAAATCACAAATATAAAGAGATAAAAGAATTTAAGCATCGGTTTGTAGTAGGGTTAAGAGGTGGTGGGCGGCAGTGGTAGTGGTAGAAGACGGTGATGGTTGTGGTGGATGGCAATGACTGTGGCGGCGGCGGCGGCGGTGGTGGCGGGCGGCGGCGGTGATGGTGGTGGTAGAG
Ipo-MIRN62	MIRN62	GWHBDNW00000002	-	58390819	58390839	ATGCCATCTTCCTCCGACAAG	58390884	58390904	TGTCGCAGGAAAGATGGCATT	58390819	58390902	TGTCGCAGGAAAGATGGCATTTGTGACTTGTGAGTCTGTGTTTGGTCTCTCAAACTAAAACAAATGCCATCTTCCTCCGACAAG
Ipo-MIRN63	MIRN63	GWHBDNW00000005	+	32912494	32912514	TTGATCTTGAACTATGTAATT	32912633	32912653	TTACATAGTTCATGGGCAAAT	32912494	32912654	TTGATCTTGAACTATGTAATTTGTTTCAATCGACCCTCCCGTTGATATTAGCGGTTATATGAGACAGATTAATGGTTAATCTTCGTGCAATTGGTCTCCTATATCGGTTAATCTTAACAAACGGGGTTGATTGAAACAAATTACATAGTTCATGGGCAAAT
Ipo-MIRN64	MIRN64	GWHBDNW00000005	+	39628156	39628176	GAAGCACTTGGGCGAGAGCTA	39628080	39628100	ACTCTCCCTCAAGGGCTTCTC	39628081	39628176	ACTCTCCCTCAAGGGCTTCTCGCCTTGTCATCTCCAGCATGATCCGAGCAATGCTGCATAGTGCATGGCAGGCCAGAAGCACTTGGGCGAGAGCTA
Ipo-MIRN65	MIRN65	GWHBDNW00000006	+	27641347	27641367	TAGTAATTGGTCAGTCGTTTT	27641270	27641290	GACGACTGATCAATTACTGTG	27641271	27641367	GACGACTGATCAATTACTGTGTAATATTAATTCACTTCTTTTATTGATTTACACAATATGGGTATTTAATATTGCATAGTAATTGGTCAGTCGTTTT
Ipo-MIRN66	MIRN66	GWHBDNW00000009	+	13429029	13429049	TCAGGTCTCGACTATGTCTCT	13429249	13429269	AGAAGGTGTCCAGACTTGAGT	13429029	13429270	TCAGGTCTCGACTATGTCTCTCTGTCTGTCTACGAGAGCCTATGCCCACGGCACCTTGAGGCAGGAGCATGTCGCCATCCAAAAAAAACTTCTTGCTGCTCAGGGGAGAATTGCTGAGCTTGAGGCAGCTGGCCGAATTTTCAAAGATGCTGCTCAGGGAAAGGTTGCTGAGCTCGAAGCCGCAGACAGGGCTTCTAAGGATGAGCTTGTGCTAGCCCACGAGAAGGTGTCCAGACTTGAGT
Ipo-MIRN67	MIRN67	GWHBDNW00000018	+	11572280	11572300	TTTGGAAGCATGGAAATAGTA	11572044	11572064	TTATTTTCATATTTTATCCAA	11572045	11572300	TTATTTTCATATTTTATCCAAAAGAATTACAATTATGACAAATTCGTCATCCTCTCTCTGATGTCTATGTGATAGGAGTAACTTTCTATTTGACTTGTTCTGGAAACGTATACACAAACATAAAAAGACACAATCACACAAATGAACTCACGTACACCAACGTTCTATCCCTTCATCCTTGGGATTGAAGGAGATGGAGGGCTTAAGGGTCAAAATTTTAAGGCTGTGATTCTCCTTTGGAAGCATGGAAATAGTA
Ipo-MIRN68	MIRN68	GWHBDNW00000004	+	27550712	27550732	TTGGAGTGGTGTTCGTTGTCG	27550739	27550759	TGGTGGGTGACTAGTTGGAGG	27550712	27550760	TTGGAGTGGTGTTCGTTGTCGGATAAGATGGTGGGTGACTAGTTGGAGG
Ipo-MIRN69	MIRN69	GWHBDNW00000004	-	2818214	2818234	CTGAGGATAATATTGCAGCCC	2818039	2818059	GGTTGGATAGAATTGATAGTA	2818037	2818234	CTGAGGATAATATTGCAGCCCAGGATGTCTCAAATTCTTCCACGGGTGGTCTTCCTCCATTGGATGATCCTTCGTTGTCTATATTTGGACATTTGTTGGTACAAATGAATAGAAAGATGGAGGAATTTGAAAATACTCAAAATAAAATAAAAGAGTCTCTGAAGGTGATTGATAGTAGGTTGGATAGAATTGATAGTA
Ipo-MIRN70	MIRN70	GWHBDNW00000008	-	29954059	29954079	TAAAAGTTTTAAGATCAAATT	29954003	29954023	TTTGATCTTAAAACTTTTAAA	29954001	29954079	TAAAAGTTTTAAGATCAAATTATTCATTGAAATAGTGATCTACTATTTCAATGAATAATTTGATCTTAAAACTTTTAAA
Ipo-MIRN71	MIRN71	GWHBDNW00000015	-	2308629	2308650	CAATGATCCATGACGGCCTGTT	2308727	2308747	CAGGGCATCATGGATCATTGT	2308629	2308745	CAGGGCATCATGGATCATTGTAGAAAGTATTTTCCTTTGAAGTTCCCTAATTACAAAATATTGGAAAAAAGTACTTCCCACAAAAATACTTTCTACAATGATCCATGACGGCCTGTT
Ipo-MIRN72	MIRN72	GWHBDNW00000015	+	11017467	11017487	TTTGCCATGGTGATAAGGACC	11017632	11017652	ACAATATTGTCATGGCACAAT	11017467	11017653	TTTGCCATGGTGATAAGGACCCAAAGAAACCACCCTGGGATTGTACTCTTGATTGTCTCCTTCGTGTGCCCTTCGCATCGGTGAAGGAACTTTCTCTATTCGGCGTTTCCAAGATAGATTGTTACCTGTTCTGTCTCCTGAATACACTTCTGACCATTCTTTGATTACAATATTGTCATGGCACAAT
Ipo-MIRN73	MIRN73	GWHBDNW00000003	-	49433046	49433065	GCAATTCGTCGCTTGGCTAC	49433114	49433134	AGCCAAGGATGAATTGCCGGC	49433046	49433132	AGCCAAGGATGAATTGCCGGCATTATTTCGAGTGATGTGCATGTCGCGAACTTGTATAACTTTGTCGGCAATTCGTCGCTTGGCTAC
Ipo-MIRN74	MIRN74	GWHBDNW00000006	-	35948512	35948533	TGTGTGGAAGCTGTGTCACATT	35948746	35948766	TGTGACATTGTTTCCACATAT	35948512	35948764	TGTGACATTGTTTCCACATATGTGGGAGCCTCCATGTTGTGCTTCTGTGCAGGTTAGGGCAGAGTGGCGTCTGATAGAGATGCTAGATGAGTGATGGGCTCAGCGCGAGCATTTGTTTTCATGCCGGTACTGAAGGCAAATGCTCGCGCTGAGCATATCTCTCATTCAGCATCTCCACTTGACGTTACTCTGCCCTAGCCTGCGCAGAAGCATAGCATGGAGGCTCCCGCATGTGTGGAAGCTGTGTCACATT

## Sheet: Table S3
Table S3. Summary of identified miRNAs in I. latifolia
miRNA	Family	Chr	strand	Mature miRNA start	Mature miRNA end	Seq of mature miRNA	Star miRNA start	Star miRNA end	Seq of star miRNA	Pre-miRNA start	Pre-miRNA end	Seq of Pre-miRNA
Ila-MIR1446a	MIR1446	LG12	+	14699298	14699319	TTCTGATCTCTCTCCCTCAATG	14699367	14699387	TGGGGGCGAGGGTTCAGGAAA	14699298	14699388	TTCTGATCTCTCTCCCTCAATGTCTATTCCACCGGGCTACTTCAATTTTGGGAGCTTCAGGAGGAGACTTTGGGGGCGAGGGTTCAGGAAA
Ila-MIR1446b	MIR1446	LG12	-	14680728	14680749	TTCTGATCTCTCTCCCTCAATG	14680661	14680681	TGGGGGCGAGGGTTCAGGAAA	14680659	14680749	TTCTGATCTCTCTCCCTCAATGTCTATTCCACTGGGCTATTTCAATTTTGGGAGCTTCAGGAAGAGACTTTGGGGGCGAGGGTTCAGGAAA
Ila-MIR1446c	MIR1446	LG12	-	14645311	14645332	TTCTGATCTCTCTCCCTCAATG	14645244	14645264	TGGTGGCGAGGGTTCAGGAAA	14645242	14645332	TTCTGATCTCTCTCCCTCAATGTCTATTCCACTGGGCTACTTCAATTTTGGGAGCTTCAGGATGAGACTTTGGTGGCGAGGGTTCAGGAAA
Ila-MIR1446d	MIR1446	LG12	-	14624916	14624937	TTCTGATCTCTCTCCCTCAATG	14624849	14624869	TGGGGGCGAGGGTTCAGGAAA	14624847	14624937	TTCTGATCTCTCTCCCTCAATGTCTATTCCACTGGGCTACTTCAATTTTGGGAGCTTCAGGAAGAGACTTTGGGGGCGAGGGTTCAGGAAA
Ila-MIR1515a	MIR1515	LG08	+	35580700	35580721	TCATTTTTGCGTGCAGTGATCC	35580889	35580909	ATCGCTCACGCAAAGATGATT	35580700	35580910	TCATTTTTGCGTGCAGTGATCCTCTCATACTCTTCCTTTTTTGTTACTTATTTTTCTATTCTTAATCTGGGGATTTGACGAATGACTCAGACCTACTGGGATTTGGTCTCCGTTTCTTTTAGTGGTTTTGAATTTTATAGTTTCCTATTGTAGTAGGAAAAACAAAAAATAAAGGTTAAGGGATTCTTAGATCGCTCACGCAAAGATGATT
Ila-MIR1516a	MIR1516	Contig00010_ERROPOS420652	+	40536	40557	ACTTCGACTTGTTTAGAAAATG	40676	40696	TTTTCAAACAAGCCGAACTCA	40536	40697	ACTTCGACTTGTTTAGAAAATGAGTTTAAGTCTAAAATGAACCTAGTTCGAGTAACTCGACTATTTTACATTTAAACGAGTTGAGCTTTATGAGCTCGAGTCGAACCACGAGCCTAAAAAATTACTCAAACTCAACTTATATTTTCAAACAAGCCGAACTCA
Ila-MIR1516b	MIR1516	LG09	+	28563712	28563732	TTCCATTTCTTCTGATTGTTG	28563821	28563841	GCTTCAACTCAGAAGGGAGAT	28563712	28563842	TTCCATTTCTTCTGATTGTTGCAGAAATCCTTCTGCCATCCATAACAAAACTAGCTCATTCATTTCAAACTCGTAGTCCTTTGGAAATATAGCACAATATGCAAACAATTGCTTCAACTCAGAAGGGAGAT
Ila-MIR1516c	MIR1516	LG10	-	5537744	5537764	TTACTGCTCTGTTTTGAAAAC	5537992	5538012	TATCAGATCAGACTAGTAACA	5537744	5538010	TATCAGATCAGACTAGTAACAAGAAAACACATAATTCATATATATCAACTGTTTTTCACATACTCTTTTCTAAGCCTGAAAGCATGCGTGCTGCGTATTATCGTCGCTCAAAAAGCAAGTGGGAGGAAGTTGAGATAATGTGGTGCACTTAAAACTACGGTGCCGTTTGGTAACACAATGTTTTCGTTTTTATTGTGGCAAAAAAAAAACAAAAAATATGTTTGGAGATTGTTTTCATTTTTTTTTTTACTGCTCTGTTTTGAAAAC
Ila-MIR1516d	MIR1516	LG13	-	26467506	26467527	TTTCCGTCAAAGCTAACTGCGA	26467600	26467620	GCCATTAACTTTGACGGAAAT	26467506	26467618	GCCATTAACTTTGACGGAAATCCTCACGTACACGTCAAGTGAGTTATTGATTAGATTATAGTTTAGGAGTCACGTGATGTGCACGGGAAGGTTTCCGTCAAAGCTAACTGCGA
Ila-MIR1516e	MIR1516	LG18	-	36429335	36429354	TTTTGTTGAAGAAAGATATG	36429391	36429411	CATCTTTAATAACAAAGGCCT	36429335	36429409	CATCTTTAATAACAAAGGCCTATTATAAAAGCAGTTATCATACCGAAGTTGTAATTTTTGTTGAAGAAAGATATG
Ila-MIR156a	MIR156	Contig00122_ERROPOS147918	-	132929	132948	TGACAGAAGAGAGTGAGCAC	132864	132884	GCTCAGTCTCTTTCTGTCAGC	132862	132948	TGACAGAAGAGAGTGAGCACACGCAGGCAATTGTATAGAGAGAGTATACCTTTGTTGAGTGCGTGTGCTCAGTCTCTTTCTGTCAGC
Ila-MIR156b	MIR156	Contig00892_ERROPOS294784	-	213210	213229	TTGGACTGAAGGGAGCTCCC	213361	213381	GAGCTTCCTTCAGTCCACTCA	213210	213379	GAGCTTCCTTCAGTCCACTCATGGGTGGGTGAAGGGTTTGGATTAGCTGCCGACTCATTCATTCAAACACAATAGAAGAGTTGTTAATTTGTTCTACTGTGAATGTGTGAATGATGCGGGAGATAAATTTCATCCTTCTCTTCTCTGTGCTTGGACTGAAGGGAGCTCCC
Ila-MIR156c	MIR156	LG01	+	1070923	1070942	TTGGACTGAAGGGAGCTCCC	1070785	1070805	GAGCTTTCTTCGGTCCACTCA	1070786	1070942	GAGCTTTCTTCGGTCCACTCATGGGTGGCGATAGGGTTCAATTAGCTGCCGACTCATTCATCCAAATACTGAGTTAGTGATACCCGGTAACTGAGTGAATGATGCGGGAGACAAATTGGATCTTAAGCTTCCTATACTTGGACTGAAGGGAGCTCCC
Ila-MIR156d	MIR156	LG01	+	16735305	16735324	TGACAGAAGAGAGTGAGCAC	16735364	16735384	CTCACTGCTCTATCTGTCATC	16735305	16735385	TGACAGAAGAGAGTGAGCACACAGAGGCAAATTGTATGTGTATACTGTTTCTTTTGCGTGCTCACTGCTCTATCTGTCATC
Ila-MIR156e	MIR156	LG01	+	16786053	16786072	TGACAGAAGAGAGTGAGCAC	16786112	16786132	CTCACTGCTCTATCTGTCATC	16786053	16786133	TGACAGAAGAGAGTGAGCACACAGAGGCAAATTGTATGTGTATACTGTTTCTTTTGCGTGCTCACTGCTCTATCTGTCATC
Ila-MIR156f	MIR156	LG05	-	30706430	30706450	TTGACAGAAGATAGAGAGCAC	30706370	30706390	CTCTCTATTCTTCTGTCATCA	30706368	30706450	TTGACAGAAGATAGAGAGCACAGATAGATGAAGTGCATGGAGTGTGCATCTCACTCTTTGTGCTCTCTATTCTTCTGTCATCA
Ila-MIR156g	MIR156	LG06	-	5788838	5788858	TTGACAGAAGATAGAGAGCAC	5789092	5789112	GCTCTCTATTCTTCTGTCATC	5788838	5789110	GCTCTCTATTCTTCTGTCATCACCTTCAGCCCCTCACTCTACAGCATACACTTGAGGAGCTAACATTACTACCATAAGAATCACCATAAATACAGGTATAGGGAAAATTGTTGGACCATTCAGAGCTCCCCCCTTTCTTCTCTCTCTCTCTCTCTCTCTCTCTCTCTGTGTGTATGGGTGTGGGTTTGTGCATGTAGCAGTGTTGATTTATACCAATATATATAACAGGTAGAGGAGACAGTGGTGATGCTGTTGACAGAAGATAGAGAGCAC
Ila-MIR156h	MIR156	LG08	-	2435845	2435864	CTTGGACTGAAGGGAGCTCC	2435994	2436014	AGCTCTCTTCAGTCCAGTCCG	2435845	2436012	AGCTCTCTTCAGTCCAGTCCGAGACAGTTTGAAGGCTGATAACCAGCTGCTGAGTCGTTGGTCCAAGAACTCATCAAACAGTTTGGAGAAAAAAGATGCGTTTTTGATCCAATGAAGCAGGAGCTGTTTTCAGTTATTGTTGTCACGTCTTGGACTGAAGGGAGCTCC
Ila-MIR156i	MIR156	LG12	-	16111455	16111474	TTGGACTGAAGGGAGCTCCC	16111616	16111636	GAGCTCCTTTTAGTCCAATTA	16111455	16111634	GAGCTCCTTTTAGTCCAATTAGAAGGGCCGAGGAGCGGTCAGAGCTGCCATCTCATGCATTTAGTAATGCTTAGGATTTCCCAAGTTTGAAGATGAGAATGCTAAGTTTAACCAAGTGCATGATATGGGAGCAACTCATTCCGTAAACTTTTCCCACCTATTGGACTGAAGGGAGCTCCC
Ila-MIR156j	MIR156	LG15	+	12978058	12978077	TGACAGAAGAGAGTGAGCAC	12978119	12978139	CTCACTTCTCTTTCTGTCGGC	12978058	12978140	TGACAGAAGAGAGTGAGCACACAGAGGCAAATTGTATAACTGTATACCATTGCTTTTGCGTGCTCACTTCTCTTTCTGTCGGC
Ila-MIR156k	MIR156	LG15	-	6251468	6251487	TTGGACTGAAGGGAGCTCCC	6251609	6251629	GAGCTTTCTTCAGTTCACTTA	6251468	6251627	GAGCTTTCTTCAGTTCACTTATGGGTGGCAGTAGGGTTCAATTAGCTGCCGACTCATTCATCCAAATACTGAGTTAAATGTGTGACCCAGTAACTGAGTGAATGATGCGGGAGACAAGTTGAATCTTAAGCTTCCTGCACTTGGACTGAAGGGAGCTCCC
Ila-MIR156l	MIR156	LG16	+	47269987	47270006	TGACAGAAGAGAGTGAGCAC	47270052	47270072	CTCACTTCTCTTTCTGTCAGC	47269987	47270073	TGACAGAAGAGAGTGAGCACACGCAGGCAATTGTATAGAGAGGTATACCTTTGTTGGGTGCGTGTGCTCACTTCTCTTTCTGTCAGC
Ila-MIR156m	MIR156	LG16	-	52400762	52400781	TGACAGAAGAGAGTGAGCAC	52400701	52400721	GCTCACTCTCTATCTGTCACA	52400699	52400781	TGACAGAAGAGAGTGAGCACACATGTCTCCCGCATGGACTGTCAATGCTTGAAGCACTGTGTGCTCACTCTCTATCTGTCACA
Ila-MIR156n	MIR156	LG16	-	34883706	34883725	TGACAGAAGAGAGTGAGCAC	34883641	34883661	GCTCAGTCTCTTTCTGTCAGC	34883639	34883725	TGACAGAAGAGAGTGAGCACACGCAGGCAATTGTATAGAGAGAGTATACCTTTGTTGAGTGCGTGTGCTCAGTCTCTTTCTGTCAGC
Ila-MIR156o	MIR156	LG17	+	42964765	42964784	TTGGACTGAAGGGAGCTCCC	42964614	42964634	GAGCTTCCTTCAGTCCACCCA	42964615	42964784	GAGCTTCCTTCAGTCCACCCATGGGCGGGTGAAGGGTTTGGATTAGCTGCTGACTCATTCATTCAAACAAGGTAGAAGAGTTCTTAATTTGTGCTACTTTGAATGTGTGAATGATGCAGGAGATAAATTTCATCCTTCTCTTCTCTATGCTTGGACTGAAGGGAGCTCCC
Ila-MIR160a	MIR160	LG03	-	6861951	6861970	TGCCTGGCTCCCTGTATGCC	6861893	6861913	TGGCTTGCGAGGAGCCATGCA	6861891	6861970	TGCCTGGCTCCCTGTATGCCATTTGCAATGTCCATCCATATATTGGTGGCCTTTGTGGATGGCTTGCGAGGAGCCATGCA
Ila-MIR160b	MIR160	LG14	-	46588853	46588872	TGCCTGGCTCCCTGTATGCC	46588793	46588813	GCGTATGAGGAGCCAAGCATA	46588791	46588872	TGCCTGGCTCCCTGTATGCCATTTGCAGAGCACACCGGCACATCGATGGCCTCGGTGGATGGCGTATGAGGAGCCAAGCATA
Ila-MIR160c	MIR160	LG15	-	33226638	33226657	TGCCTGGCTCCCTGTATGCC	33226572	33226592	GCGTGCGAGGAGCCAAGCATG	33226570	33226657	TGCCTGGCTCCCTGTATGCCACACACAGAGACCAATCTGATAATCAGTTGATTGGCTTTGGTGGGTGGCGTGCGAGGAGCCAAGCATG
Ila-MIR160d	MIR160	LG16	-	13991653	13991672	TGCCTGGCTCCCTGTATGCC	13991587	13991607	GCGTGCGGGGACCCAAGCATA	13991585	13991672	TGCCTGGCTCCCTGTATGCCACACACAGAGACCAATCTGTTCATCAGTTGATTGGCTTTGGTGGGTGGCGTGCGGGGACCCAAGCATA
Ila-MIR162a	MIR162	LG12	+	19297643	19297663	TCGATAAACCTCTGCATCCGG	19297580	19297600	GGACGCAGCGGTTTATCGATC	19297581	19297663	GGACGCAGCGGTTTATCGATCTGTTCCCTGAACTGTGTCGTCGTAAACAGAACAGGAATCGGTCGATAAACCTCTGCATCCGG
Ila-MIR164a	MIR164	LG03	-	796183	796202	TGGAGAAGCAGGGCACGTGC	796115	796135	CATGTGCCTGTCTTCCCCATC	796113	796202	TGGAGAAGCAGGGCACGTGCATTGCTAACTCATCTACCATCTCCAGATTAGCTCAGTGAGTTAGCTCTTCATGTGCCTGTCTTCCCCATC
Ila-MIR164b	MIR164	LG17	-	47669570	47669589	TGGAGAAGCAGGGCACGTGC	47669515	47669535	CACGTGCTCCCCTTCTCCAAC	47669513	47669589	TGGAGAAGCAGGGCACGTGCAAATCATCTTGGCTTCTCAGAACGCCATTCCCTTTGCACGTGCTCCCCTTCTCCAAC
Ila-MIR165a	MIR165	LG01	-	323606	323626	TCGGACCAGGCTTCATTCCCC	323724	323744	GGAATGTTGTCTGGCTCGAGG	323606	323742	GGAATGTTGTCTGGCTCGAGGCCACTCACTAGATCTGTAAATACATGTCTGATCATCTCAATTAGCCATTTGATTTAAGTAAGTTTTGAGTGATCATAGATCATGAGTTGGTGCCGTCGGACCAGGCTTCATTCCCC
Ila-MIR165b	MIR165	LG02	-	17021331	17021351	TCTCGGACTAGGCTTCATTCC	17021384	17021404	AATGAAGTTTCGCCCGTGATC	17021331	17021402	AATGAAGTTTCGCCCGTGATCAATGCCACCTCTGTTACTTGCATGCATTGCTCTCGGACTAGGCTTCATTCC
Ila-MIR165c	MIR165	LG03	-	17153753	17153773	GGGATGTTGGCTGGCTCGATG	17153867	17153887	TTGGCTGGAACAATGTCACCG	17153753	17153885	TTGGCTGGAACAATGTCACCGATGAACAGTGCCGCGATGTGATTTTTTTTTTTTTTCTTTTCTGTTGATCAAACTTTTAGTTTCTGTTTTTTTTTTTTTTTACCTGGACAGTGGGATGTTGGCTGGCTCGATG
Ila-MIR165d	MIR165	LG09	+	36826541	36826561	TCGGACCAGGCTTCATTCCCC	36826427	36826447	GGAATGTTGTCTGGCTCGAGG	36826428	36826561	GGAATGTTGTCTGGCTCGAGGACTCTTTTGCTTGATCAATTTTGTACATAGATCTCTATGGATCCACATAGATCTATCGCAAAATTCAAAAGAAAGAGATTTGTTAAGTGTCGTCGGACCAGGCTTCATTCCCC
Ila-MIR165e	MIR165	LG11	+	23686212	23686232	TCGGACCAGGCTTCATTCCCC	23686150	23686170	GGAGTGTTGTCTGGTTCGAGA	23686151	23686232	GGAGTGTTGTCTGGTTCGAGACCATACATTAGAAGCACACATGTACATCATATGAATGATCTCGGACCAGGCTTCATTCCCC
Ila-MIR165f	MIR165	LG11	+	23934644	23934664	TCGGACCAGGCTTCATTCCCC	23934582	23934602	GGAGTGTTGTCTGGTTCGAGA	23934583	23934664	GGAGTGTTGTCTGGTTCGAGACCATTCATTAGAAGCACACATGTACATCATATGAATGATCTCGGACCAGGCTTCATTCCCC
Ila-MIR165g	MIR165	LG13	-	3818265	3818285	TCGGACCAGGCTTCATTCCCC	3818324	3818344	GGAATGTCGCCTGGCTCGAGA	3818265	3818342	GGAATGTCGCCTGGCTCGAGACCTTTCATGTGAAGTTCAAAGCTCATCCGAATGATTTCGGACCAGGCTTCATTCCCC
Ila-MIR165h	MIR165	LG14	+	28674024	28674044	TCGGACCAGGCTTCATTCCCC	28673963	28673983	GGAATGTTGGCTGGCTCGAGG	28673964	28674044	GGAATGTTGGCTGGCTCGAGGCTTCACAGGGAGGTTCTGAATGTGAAAGAACTGAATGCTTCGGACCAGGCTTCATTCCCC
Ila-MIR165i	MIR165	LG14	-	55978578	55978598	TCGGACCAGGCTTCATTCCCC	55978703	55978723	GGAATGTTGTTTGGCACGAAG	55978578	55978721	GGAATGTTGTTTGGCACGAAGCCACGAACTTGATGATCTAATTCAGAGCTACACATCCATAATTTCATAAAAATACATATTCTTTTGCATATATTATGTATGTAAGATCACGTATTTGTGCCGTCGGACCAGGCTTCATTCCCC
Ila-MIR165j	MIR165	LG15	+	7836178	7836198	TCGGACCAGGCTTCATTCCCC	7836057	7836077	GGAATGTTGTCTGGCTCGAGG	7836058	7836198	GGAATGTTGTCTGGCTCGAGGCCACTAAGTAGATCTATAAATTGATATGAAATATGATAAACTCATTTAGAGTTTATTGATCGTTGTTTTTGAGTAATAATGGATCATACCTTAGTGTCGTCGGACCAGGCTTCATTCCCC
Ila-MIR165k	MIR165	LG17	+	45759028	45759048	TCGGACCAGGCTTCATTCCCC	45758970	45758990	GGAACGTTGTCTGGTTCGAGA	45758971	45759048	GGAACGTTGTCTGGTTCGAGATCTTTCGTAGGAAGCTCAAAGCTCATTTGAATGATTTCGGACCAGGCTTCATTCCCC
Ila-MIR165l	MIR165	LG18	-	33920829	33920849	TCGGACCAGGCTTCATTCCTC	33920903	33920923	GGGATGTTGGCTGGCTCGATG	33920829	33920921	GGGATGTTGGCTGGCTCGATGCATTCACGACAGCTGATTACTATCATGTTAAATCATCCACAAGTGAATGCATCGGACCAGGCTTCATTCCTC
Ila-MIR165m	MIR165	LG18	-	273765	273785	TCGGACCAGGCTTCATTCCCC	273879	273899	GGAATGTTGTCTGGCTCGAGG	273765	273897	GGAATGTTGTCTGGCTCGAGGACTCTTGCTTAAACTTGATCAATTTTCTGTGTAGATCTCTATCTATTGATCTATTGCATATATACAATAATTTGATCGTGTGTTAGTGTTATCGGACCAGGCTTCATTCCCC
Ila-MIR165n	MIR165	LG19	-	25634361	25634381	TCTCGGACCAGGCTTCGTTCC	25634407	25634427	AATGAAGTTTGATCCAAGATC	25634361	25634425	AATGAAGTTTGATCCAAGATCCTTGCATGCAATTCATGGAGAGATCTCGGACCAGGCTTCGTTCC
Ila-MIR167a	MIR167	LG11	-	25279957	25279977	TGAAGCTGCCAGCCTGATCTC	25279910	25279930	AGATCATGTGGTAGCTTCACC	25279908	25279977	TGAAGCTGCCAGCCTGATCTCAACCTCCCTCCTTTGTTGAGGAAAGATCAGATCATGTGGTAGCTTCACC
Ila-MIR167b	MIR167	LG13	+	3402121	3402140	TGAAGCTGCCAGCATGATCT	3401982	3402002	ACATGCTTGTAGTTACACCGG	3401983	3402140	ACATGCTTGTAGTTACACCGGTGCTGTGATGAAGTGTCATCTAGGGTTTCAATCATATCATTCTTCAAACTTTGTATGAAGCAATTTGAACCTAGTTACTTTTTTCTTCAACTTGTATCAAGTCTATAAGGGAATAAGTGAAGCTGCCAGCATGATCT
Ila-MIR167c	MIR167	LG18	-	14422440	14422460	TGAAGCTGCCAGCATGATCTG	14422393	14422413	AGATCATGTGGCATCTTCACC	14422391	14422460	TGAAGCTGCCAGCATGATCTGAGCTATCTTGCATCACACTGGAAAGATCAGATCATGTGGCATCTTCACC
Ila-MIR170a	MIR170	LG14	+	56101703	56101723	CGAGCCGGACCAATATCACTC	56101647	56101667	GTGGTATTGGCCCGGCTCAGC	56101648	56101723	GTGGTATTGGCCCGGCTCAGCTTCTTCTGTGGTATAACACGTGCAGTTTGGAAGACGAGCCGGACCAATATCACTC
Ila-MIR170b	MIR170	LG17	-	8268830	8268850	TTGAGCCGCGTCAATATCTCC	8268894	8268914	AGATATTGACGCGCCTCAAAC	8268830	8268912	AGATATTGACGCGCCTCAAACTAAAGACATGGTTAGATGAAAGATTAGCCATGTGATTTTGATTGAGCCGCGTCAATATCTCC
Ila-MIR170c	MIR170	LG17	-	8235465	8235485	TTGAGCCGTGCCAATATCACG	8235528	8235548	GGATATTGGTGCAGTTCAATG	8235465	8235546	GGATATTGGTGCAGTTCAATGAGAAAGTCATTCTCGAAATGCTTTGAGTCCTACTTTTTGATTGAGCCGTGCCAATATCACG
Ila-MIR2118a	MIR2118	LG17	+	1013237	1013258	TTTCCGACTCCACCCATACCGC	1013173	1013193	GGCATGGGTGAGACGGAAAGG	1013174	1013258	GGCATGGGTGAGACGGAAAGGTGATTTCATTGTTGTAACTGAAAAGTCAACTTTGATTCAAACTTTCCGACTCCACCCATACCGC
Ila-MIR391a	MIR391	LG17	-	38830479	38830499	ACGCAGGAGAGATGACGCCGC	38830429	38830449	AGCGTCATCCCTCCTCCGTAG	38830427	38830499	ACGCAGGAGAGATGACGCCGCCCATGTCCGATCTACATTAGATTGGGGTGGCAGCGTCATCCCTCCTCCGTAG
Ila-MIR393a	MIR393	LG04	+	17959353	17959373	TCCAAAGGGATCGCATTGATC	17959419	17959439	ATCATGCAATCCCTTTGGATT	17959353	17959440	TCCAAAGGGATCGCATTGATCCCAACTGTCTTTTTGACAATATTTGCCAAGTTTGTGTAGAATTTGGATCATGCAATCCCTTTGGATT
Ila-MIR393b	MIR393	LG04	-	21288316	21288336	TCCAAAGGGATCGCATTGATC	21288258	21288278	ATCATGCGATCCCTTAGGAAT	21288256	21288336	TCCAAAGGGATCGCATTGATCCAAGAATTAAAAACGAGTTCAAGACTCGTCGTTCATTGGATCATGCGATCCCTTAGGAAT
Ila-MIR393c	MIR393	LG14	+	50120927	50120947	TCCAAAGGGATCGCATTGATC	50120970	50120990	ATCATGCTATCCCTTTGGATG	50120927	50120991	TCCAAAGGGATCGCATTGATCCCAACTCTCTTGGGAAACATTGGATCATGCTATCCCTTTGGATG
Ila-MIR394a	MIR394	LG05	+	32605793	32605812	TTGGCATTCTGTCCACCTCC	32605882	32605902	AGGTGGGCATACTGCCAAATG	32605793	32605903	TTGGCATTCTGTCCACCTCCTACTAGAAAAAAAAGGAGCAAAAGACAGCTGAAACCTAACTCTCTTTCTCTCTGTATCTCATATGGGAGGAGGTGGGCATACTGCCAAATG
Ila-MIR394b	MIR394	LG10	-	19024176	19024195	TTGGCATTCTGTCCACCTCC	19024128	19024148	AAGGTGGCCAGCATGTCAAAT	19024126	19024195	TTGGCATTCTGTCCACCTCCAAGAGTACTAAGTCTTCCGTTGATTTATGAAGGTGGCCAGCATGTCAAAT
Ila-MIR394c	MIR394	LG18	+	34139425	34139444	TTGGCATTCTGTCCACCTCC	34139487	34139507	GAGGCGGCCAGCATGTCAAAT	34139425	34139508	TTGGCATTCTGTCCACCTCCATTTATAATTTGTTAGCCACCCTCTTAAAATTCATGGCCTTCGGAGGCGGCCAGCATGTCAAAT
Ila-MIR394d	MIR394	LG18	+	34221991	34222010	TTGGCATTCTGTCCACCTCC	34222053	34222073	GAGGCGGCCAGCATGTCAAAT	34221991	34222074	TTGGCATTCTGTCCACCTCCATTTATAATTTGTTAGCCACCCTCTTAAAATTCATGGCCTTCGGAGGCGGCCAGCATGTCAAAT
Ila-MIR395a	MIR395	LG07	+	23974898	23974918	CTGAAGTGTTTGGGGGAACTC	23974841	23974861	GTTCCCTTAACCACTTCACTG	23974842	23974918	GTTCCCTTAACCACTTCACTGGGTACTCATCGTAAGTAAAAAGGCATTGTTACCCACTGAAGTGTTTGGGGGAACTC
Ila-MIR395b	MIR395	LG07	-	23973521	23973541	CTGAAGTGTTTGGGGGAACTC	23973592	23973612	GTTCTCCCGACCACTTCATTG	23973521	23973610	GTTCTCCCGACCACTTCATTGGGATTATCTTGAGATGCTCTTTTTAGAGTACAGGTTAATCCTATCCCACTGAAGTGTTTGGGGGAACTC
Ila-MIR395c	MIR395	LG07	-	23965086	23965106	CTGAAGTGTTTGGGGGAACTC	23965154	23965174	GTTCCCTTAAACACTTCACTG	23965086	23965172	GTTCCCTTAAACACTTCACTGGGGGCTTTTCTTTTCTCTGCCTAGAGGATACTACTCCCTTCCCTACTGAAGTGTTTGGGGGAACTC
Ila-MIR395d	MIR395	LG19	+	21170929	21170949	CTGAAGTGTTTGGGGGAACTC	21170954	21170974	GCCACCTGACATTATTTAGTG	21170929	21170975	CTGAAGTGTTTGGGGGAACTCTGGGTGCCACCTGACATTATTTAGTG
Ila-MIR395e	MIR395	LG19	+	21489875	21489895	CTGAAGTGTTTGGGGGAACTC	21489933	21489953	AAAATTCCTCACATTTTAGTG	21489875	21489954	CTGAAGTGTTTGGGGGAACTCTGGGTGCCACCTGACATTATTTAGTGTATAATCGGTTGAAAATTCCTCACATTTTAGTG
Ila-MIR395f	MIR395	LG19	+	5568943	5568963	CTGAAGTGTTTGGAGGAACTC	5568902	5568922	GTTCCCCCTTGCACTTCAGTC	5568903	5568963	GTTCCCCCTTGCACTTCAGTCAAGTTTTTAGAATTCATGACTGAAGTGTTTGGAGGAACTC
Ila-MIR395g	MIR395	LG19	-	21169470	21169490	CTGAAGTGTTTGGGGGAACTC	21169528	21169548	GTTCCCTTGACCACTTCACTG	21169470	21169546	GTTCCCTTGACCACTTCACTGGGTACTCATCGTAAGTAAAAAGGCATTGTTACCTACTGAAGTGTTTGGGGGAACTC
Ila-MIR396a	MIR396	LG16	+	38200883	38200903	TTCCACAGCTTTCTTGAACTG	38200821	38200841	GTTTTGAAGCATGGAGGATCT	38200822	38200903	GTTTTGAAGCATGGAGGATCTAGCCTTCTCGGTTGTCCACAAAATGGTCCTCTTTGTGTTCTTCCACAGCTTTCTTGAACTG
Ila-MIR396b	MIR396	LG16	-	45564965	45564984	TTCCACAGCTTTCTTGAACT	45564910	45564930	GTTCAAGAAAGCTGTGGGAAA	45564908	45564984	TTCCACAGCTTTCTTGAACTTCTTCTATATTTTGATCTCTCTGATCAAGCACTGAAGTTCAAGAAAGCTGTGGGAAA
Ila-MIR396c	MIR396	LG16	-	38211442	38211461	TTCCACAGCTTTCTTGAACT	38211385	38211405	GTTCAAGAAAGCTGTGGGAAA	38211383	38211461	TTCCACAGCTTTCTTGAACTTCTTCTACTGTTTTGGTCTATCTAAATCAAACTGTGAAGTTCAAGAAAGCTGTGGGAAA
Ila-MIR397a	MIR397	LG17	+	3396743	3396763	TCTACGCTGCACTCAATCATG	3396684	3396704	TCATTGAGTGCAGCGTTGATG	3396685	3396763	TCATTGAGTGCAGCGTTGATGAGCTTCAGTAAATTGCTTGTAATGTTATTGTGGTTTATCTACGCTGCACTCAATCATG
Ila-MIR398a	MIR398	LG17	-	29750404	29750424	TGTGTTCTCAGGTCGCCCCTG	29750479	29750499	GGGGCATCTTGAGATCACATG	29750404	29750497	GGGGCATCTTGAGATCACATGTGGGTCCACATTTTCAGATATTTTTTGTCTGGAAATGTTACTGTGTGCTTCATGTGTTCTCAGGTCGCCCCTG
Ila-MIR398b	MIR398	LG17	-	29680994	29681014	TGTGTTCTCAGGTCGCCCCTG	29681067	29681087	GGGGCAACTTGAGATCACATG	29680994	29681085	GGGGCAACTTGAGATCACATGTGGGTCCACATTTTCAGATTTTTCGTCTGGAAATGTTATTGTGTGCTTCATGTGTTCTCAGGTCGCCCCTG
Ila-MIR399a	MIR399	LG16	+	5038565	5038584	GTGTAGTTCTCCTTTGGCAG	5038615	5038635	TGCCAAAGGAGAATTGCCCTG	5038565	5038636	GTGTAGTTCTCCTTTGGCAGATAATTATTCATTCGCTAATGCAACAGTTTCTGCCAAAGGAGAATTGCCCTG
Ila-MIR403a	MIR403	LG08	-	35182251	35182271	TTAGATTCACGCACAAACTCG	35182318	35182338	AGTTTGTGCGTGAATCTGATC	35182251	35182336	AGTTTGTGCGTGAATCTGATCCCATATCATCAGAGCCGTCCGCAGGGCAGCTCAATCGAATGGCGTTAGATTCACGCACAAACTCG
Ila-MIR403b	MIR403	LG11	-	27967074	27967094	TTAGATTCACGCACAAACTCG	27967143	27967163	GGTTTGTGCGTGATTCTAATT	27967074	27967161	GGTTTGTGCGTGATTCTAATTTCATTTCATCACAGCCGTCCACACGAGGCAGCTTAATCAGATGGCGTTAGATTCACGCACAAACTCG
Ila-MIR408a	MIR408	LG18	-	29338435	29338454	TGCACTGCCTCTTCCCTGGC	29338498	29338518	AAGGGACGAGGCAGAGCATGA	29338435	29338516	AAGGGACGAGGCAGAGCATGAAATGGCGAACGAGGTGACATAATATGTCGCCGCCCTTTCCATGCACTGCCTCTTCCCTGGC
Ila-MIR477a	MIR477	LG18	-	714612	714632	ACTCTCCCTCAAGGGCTTCTC	714539	714559	GAAGCACTTGGGGGAGAACTA	714537	714632	ACTCTCCCTCAAGGGCTTCTCGCCTTGTCATCTCCAGCATGGTCCGAGCAATGCTGCATAGTGCATGGCAGGCCAGAAGCACTTGGGGGAGAACTA
Ila-MIR482a	MIR482	LG07	-	19692628	19692649	TTGCCAATTCCACCCATACCAC	19692689	19692709	GGTGTGGGTGGTTTGGCAAGG	19692628	19692707	GGTGTGGGTGGTTTGGCAAGGAAAAGGAAATTATTGATGATTTTGGTGTGTTTCATCTTTGCCAATTCCACCCATACCAC
Ila-MIR482b	MIR482	LG08	-	2938571	2938592	TTTCCTATTCCACCCATTCCAC	2938624	2938644	GGAATGGGTAGGTGGGGAAGA	2938571	2938642	GGAATGGGTAGGTGGGGAAGAAGGTTTTGGCAACTGACAAAGAAGCTTTCTTTCCTATTCCACCCATTCCAC
Ila-MIR482c	MIR482	LG08	-	2896491	2896512	TTTCCTATTCCACCCATTCCAC	2896544	2896564	GGAATGGGTAGGTGGGGAAGA	2896491	2896562	GGAATGGGTAGGTGGGGAAGAAGGTCTTGGCAACTGACAAAGAAACTTTCTTTCCTATTCCACCCATTCCAC
Ila-MIR482d	MIR482	LG14	-	4507406	4507426	TTTCCTATTACTCCCATACCA	4507455	4507475	GTTAGGAGTAAGGGGAAAAGT	4507406	4507473	GTTAGGAGTAAGGGGAAAAGTCCCTCTTGAAAACTTGGGGGAGTTCTTTTCCTATTACTCCCATACCA
Ila-MIR482e	MIR482	LG14	-	4500715	4500735	TTTCCCACACCCCCCATACCA	4500763	4500783	GGTTGGGAGTGGTGGGAAAAG	4500715	4500781	GGTTGGGAGTGGTGGGAAAAGCGCTCCGAAATCACTGAGAAAATCTTTTCCCACACCCCCCATACCA
Ila-MIR530a	MIR530	LG13	+	23954845	23954865	AGGGGCAGGTGGAGATGCAGG	23954650	23954670	TGCATTTACACCTGCACCTCA	23954651	23954865	TGCATTTACACCTGCACCTCAAGTTCTTTTCTGGGTTTCAATTTTCGAATCCAAAGACTAAAGCTAGCAAGGTTGTATAAGTATATTAATATGTATATATATATATATATGTATATGTATATGTATATTCATTATGTGGGTATCTGTGCGGAGAGAGAATGTGTGTGTGAACATGGAAAACGAGGAGGAGGCAGAGGGGCAGGTGGAGATGCAGG
Ila-MIR5675a	MIR5675	LG05	-	28037667	28037687	CTGGTGTATCAGTGGAGCTCC	28037899	28037919	AGCTCCATCGGTTAAGAAGAA	28037667	28037917	AGCTCCATCGGTTAAGAAGAAATATGAGAGATGATCGCAATTAGTAAGAACATACGAATTTCATCTCAAATTTGGCCTTAACCTCTTCATAAGAAAAGAGGGTATTGAATTTTGAAGCCACAATTAGGAAGCAATTATAAAAGATGAATGTAATTAGTGAGAACTTACAATTTTCCTCTCAAATTTGGCCTTCTCCTCCTCACAAGACGAGCGGGAGACTTTCAGAAATTCTGGTGTATCAGTGGAGCTCC
Ila-MIR5675b	MIR5675	LG17	-	1715264	1715283	AAGTCTTGGCCTCTGAAGTC	1715026	1715046	CCTTGAGATGTCTGATTCTTG	1715024	1715283	AAGTCTTGGCCTCTGAAGTCGATTTCACGCTCTAAGAACCTCTCAGGTACAAATGAATTTGGGTTTGACCATATGCTTGAATCTCTGCCAGTAGCCCATACATTAACTAGTATCTGTGCATTCTTGGGCACTATGTAGCCATTGATTTCTACATCAGCTTCAGCTTTGCGAGGGACTAGAAATGGGCCTGGTGGGTGCAACCGAAATGTTTCTTTTACTATCGCTTGTAAGTAAGGGAGCCTTGAGATGTCTGATTCTTG
Ila-MIR5675c	MIR5675	LG17	-	1709954	1709973	AAGTCTTGGCCTCTGAAGTC	1710043	1710063	CAGAGAGGCTAAGATAAGGTG	1709954	1710061	CAGAGAGGCTAAGATAAGGTGCACCATCCGATGCGCCAATGGCAATCCTGGGCAGATCCTTCTTCCTGCTCCAAAGGGAATGAGCTCAAAGTCTTGGCCTCTGAAGTC
Ila-MIR5675d	MIR5675	LG20	-	32482518	32482537	AGGGGGGGGTGAGGTCTCTG	32482482	32482502	GTCGCGCATGCCTCCCCCGAC	32482480	32482537	AGGGGGGGGTGAGGTCTCTGAGGGGCTTGGCCTCGAGGTCGCGCATGCCTCCCCCGAC
Ila-MIR7972a	MIR7972	LG03	+	24764753	24764773	TTGTCAGGGTTGTGATTCTCC	24764570	24764590	AGAATTACAATTATGATAAAT	24764571	24764773	AGAATTACAATTATGATAAATACATCACTTCATCATCTTCTTGAGAACAAACAAAAGCACTTTACAAAGATGCCGACACGACACAACGCGACACGATCACGATCACAAATAAAAACAAACACATAACCACATGATTTATATATTCTTTTCCTTTTTATTTAAAGGGAGATGATGAGTTGCGTTTGTCAGGGTTGTGATTCTCC
Ila-MIRN1	MIRN1	LG02	-	22282573	22282594	TGCTCCGAATCTGAAGCTGCGC	22282519	22282539	TCGGCTTCAGATCGGTGCACG	22282517	22282594	TGCTCCGAATCTGAAGCTGCGCAAGTTAGCAGGACCTCGTTCTTCGTCCTAGCTTGCTCGGCTTCAGATCGGTGCACG
Ila-MIRN2	MIRN2	LG13	-	13434546	13434566	CCGGCGTCGTCATTGCACCAC	13434591	13434611	GGTGCAATGAGGGACGCCGAG	13434546	13434609	GGTGCAATGAGGGACGCCGAGATGGCCCCTTTCCGAGCACAGCCCGGCGTCGTCATTGCACCAC
Ila-MIRN3a	MIRN3	LG07	+	18813669	18813689	TCAATTAAATTCTGGATCTAT	18813569	18813589	AGGTCTTTTTTAAATTGATTC	18813570	18813689	AGGTCTTTTTTAAATTGATTCAATTGTGAAATAAAAGATCACGACGTGTGTATCTAGGGAATAGTCACTTCAAAGTGAATTCTCCCTAGATACATCTATTCAATTAAATTCTGGATCTAT
Ila-MIRN3b	MIRN3	Contig00903_ERROPOS200539	-	70030	70050	TCAATTAAATTCTGGATCTAT	70131	70151	AGGTCTTTTTTAAATTGATTC	70030	70149	AGGTCTTTTTTAAATTGATTCAATTGTGAAATAAAAGATCACGACGTGTGTATCTAGGGAATAGTCACTTCAAAGTGAATTCTCCCTAGATACATCTATTCAATTAAATTCTGGATCTAT
Ila-MIRN7	MIRN7	LG12	-	14545513	14545533	CATTGGTGGCCTGCGAGGACC	14545565	14545585	TCCTCAAAGGCTTCCAATATT	14545513	14545583	TCCTCAAAGGCTTCCAATATTCCAGGACAATATTGTAACCAATATTGGAACATTGGTGGCCTGCGAGGACC
Ila-MIRN8a	MIRN8	LG16	+	50447689	50447709	GCAAGTCGTGACTGGTTCTCC	50447619	50447639	AGAGCCAGGAATGACTTGCCG	50447620	50447709	AGAGCCAGGAATGACTTGCCGATGGAAAAGCAAAGTGTCTTGCAATGCAACTCATCGATTGTTTTCTCGGCAAGTCGTGACTGGTTCTCC
Ila-MIRN8b	MIRN8	LG16	+	50452953	50452973	GCAAGTCATGACTGGTTCTCC	50452888	50452908	AGAGCCAAGAATGACTTGCTG	50452889	50452973	AGAGCCAAGAATGACTTGCTGAAATTTTAGTACAAAGCAAAGTGCCTTGCCACTTGTTTTCTCGGCAAGTCATGACTGGTTCTCC
Ila-MIRN8c	MIRN8	LG16	+	50476636	50476656	GCAAGTCGTGACTGGTTCTCC	50476566	50476586	AGAGCCAGGAATGACTTGCCG	50476567	50476656	AGAGCCAGGAATGACTTGCCGATGGAAAAGCAAAGTGTCTTGCAATGCAACTCATCGATTGTTTTCTCGGCAAGTCGTGACTGGTTCTCC
Ila-MIRN8d	MIRN8	LG16	+	50501106	50501126	GCAAGTCGTGACTGGTTCTCC	50501036	50501056	AGAGCCAGGAATGACTTGCCG	50501037	50501126	AGAGCCAGGAATGACTTGCCGATTGAAAAGAAAAGTGTCTTGCAATGCAAGTCATCAATTGTTTTCTCGGCAAGTCGTGACTGGTTCTCC
Ila-MIRN8e	MIRN8	LG16	+	50506929	50506949	GCAAGTCATGACTGGTTCTCC	50506861	50506881	AGAGCCAGGAATTACTTGCTG	50506862	50506949	AGAGCCAGGAATTACTTGCTGAAATTTTGGTACAAAGCAAAGTGTCTTGCCACTTCTCGTTTTCTCAGCAAGTCATGACTGGTTCTCC
Ila-MIRN8f	MIRN8	LG16	+	50524912	50524932	GCAAGTCGTGACTGGTTCTCC	50524842	50524862	AGAGCCAGGAATGACTTGCCG	50524843	50524932	AGAGCCAGGAATGACTTGCCGATCGAAAAGCAAAGTGTCTTGCAATGCAACTCATCGATTGTTTTCTCGGCAAGTCGTGACTGGTTCTCC
Ila-MIRN75a	MIRN75	LG03	-	22497600	22497620	AAAACGAGCCGAACTTGAACG	22497742	22497762	TTTAAGTTTGGCTAGTTTAAA	22497600	22497760	TTTAAGTTTGGCTAGTTTAAAAAACGAGCCGAGCCTGAAAATTTGTACATAAACGAGCTGAGCTTATCGAGTTTGAGCTGAGTCTATCAGGCTCATTTTCCAAACAAGTTAAAAAAATTATTCAAGCTCGACTCATTTAGAAAACGAGCCGAACTTGAACG
Ila-MIRN75b	MIRN75	Contig01255_ERROPOS186186	-	50104	50124	AAAACGAGCCGAACTTGAACG	50283	50303	TTCAATTTCGGCTTATTTAGA	50104	50301	TTCAATTTCGGCTTATTTAGAAAACGAGTTGAACCTGAACGAGTCCAAAATGAATTGAACTCGAGCCTAGTCTGAGTATTTGCACATAAACGAGTCGAGCTTATCGAGTTCGAACCGAACCTGTCGGACTTGTTTTCCAAATAAACTTAAAAATTTGTTCAAATTCAACTTATTTAGAAAACGAGCCGAACTTGAACG
Ila-MIRN76a	MIRN76	LG12	-	20462234	20462254	AGTGAACTGGTGATCTATTGG	20462144	20462164	ATGATAGATTGATGTTCATAC	20462142	20462254	AGTGAACTGGTGATCTATTGGAGCAGTTATGCTTTTAATGTGTTTCATATGGTTTATACTTAAATAATTGTTATTGTATTTGTGAAACAATTATGATAGATTGATGTTCATAC
Ila-MIRN76b	MIRN76	LG20	+	9713164	9713184	AGTGAACTGGTGATCTATTGG	9713104	9713124	TGTGGATGTTTGAGTTGCTAA	9713105	9713184	TGTGGATGTTTGAGTTGCTAAAACATGAACTTGTTTTTTGTGTAGGTTACATGATTTGTAGTGAACTGGTGATCTATTGG
Ila-MIRN77a	MIRN77	LG17	+	30652811	30652832	ATCGGTCTCAAGTAACTCAAAA	30652724	30652744	TTGGGCTTATTTACTACTTTT	30652725	30652832	TTGGGCTTATTTACTACTTTTTGGGCTTCTCTATTGCTCCTAAAATTATAAGGATGCCAAATTGGAATGATGGTGATAATTTTAAGATCGGTCTCAAGTAACTCAAAA
Ila-MIRN77b	MIRN77	LG17	-	30868571	30868592	ATCGGTCTCAAGTAACTCAAAA	30868660	30868680	TTGGGCTTATTTACTACTTTT	30868571	30868678	TTGGGCTTATTTACTACTTTTTGGGCTTTACTATTGCTCCTAAAATTATAAGGATGCCAAATAGGAAAGATGGTGATAATTTTAAGATCGGTCTCAAGTAACTCAAAA
Ila-MIRN77c	MIRN77	LG17	-	30674898	30674919	ATCGGTCTCAAGTAACTCAAAA	30674987	30675007	TTGGGCTTATTTACTACTTTT	30674898	30675005	TTGGGCTTATTTACTACTTTTTGGGGTTCGCTATTGCTCCTAAAATTATAAGGATGCTAAATAAAAATGATGGAGATAATTTTAAGATCGGTCTCAAGTAACTCAAAA
Ila-MIRN78a	MIRN78	LG14	-	8193870	8193893	ATTTCACGTGACTGTCAATTTGAC	8193806	8193826	ATTGACAGACATGTGAGACAC	8193804	8193893	ATTTCACGTGACTGTCAATTTGACGAAAATCGCAATTCTAGCCATAATGTTCATAACGATTTCTATTGGATTGACAGACATGTGAGACAC
Ila-MIRN78b	MIRN78	LG17	-	33310373	33310396	ATTTCACGTGACTGTCAATTTGAC	33310310	33310330	ATTGACAGACATGTGAGACAC	33310308	33310396	ATTTCACGTGACTGTCAATTTGACAAAAATCGAAATACTAGCCATATGTTCATAACGATTTTTATTGGATTGACAGACATGTGAGACAC
Ila-MIRN79a	MIRN79	LG19	+	28742862	28742882	ATTTGAGCTCTTAATTTGATC	28742765	28742785	TCAAATTAAGAAATAAATAAT	28742766	28742882	TCAAATTAAGAAATAAATAATACAGAATGACTTTGATTTTTTATTCACACATGTTATTTGCTTATAATAAAACTTCAAATACTATACTGTTATGACATTTGAGCTCTTAATTTGATC
Ila-MIRN79b	MIRN79	LG20	+	8286272	8286292	ATTTGAGCTCTTAATTTGATC	8286167	8286187	CCAAATTAAGAGTTCAAATGA	8286168	8286292	CCAAATTAAGAGTTCAAATGAGATGACAGCTGACTTGGGTTTTTTTATTTGATGTTATGTCATTTGGGCTCCAATAAAGACTCTAAATAATATACTGTAATGTCATTTGAGCTCTTAATTTGATC
Ila-MIRN80a	MIRN80	LG17	+	10073622	10073641	CCATTTGTAGCAAAAGAGCG	10073387	10073407	TTTGTGCTGAATGAATGGGCT	10073388	10073641	TTTGTGCTGAATGAATGGGCTGCTGCATTGATGAATGAAGTTCATTATGCTGAAGTTATACCAGAATTGCTATACCAACATTACTATAATGAAATTAATGAATGTATAGTGAACATTTTGCTATAATGTTGAGTTTTAATACCATTGTCCTTTCATGTTTGTAGTGTTGAAGAATGACATCTTCAAGCACGGCAACAAGCAACGATGAGTTAAGATATCGCAATAAGCATTGCCCCATTTGTAGCAAAAGAGCG
Ila-MIRN80b	MIRN80	LG17	-	27830175	27830194	CCATTTGTAGCAAAAGAGCG	27829951	27829971	GTACTCACGTTACTAGTGGTG	27829949	27830194	CCATTTGTAGCAAAAGAGCGATTATCAAAGTTTTCTGAATCTGAAAAAAATCCTGGGAAGCTATATTGCAGATGTCCAGACGATTCCAGTCACTTTTTTAAGTGGATGACTCCTATTACTCTCCCTCCTTCGAAAATTACAAATGAAAGGATGGATGTACGATGAATTGAAGACAATGTACGACGAATTGAAGACAATGTAATGACAATGAAGTCAAATATGTTTGTACTCACGTTACTAGTGGTG
Ila-MIRN80c	MIRN80	LG18	+	8351080	8351099	CCATTTGTAGCAAAAGAGCG	8350876	8350896	TTTTTTTGTTACACTTTGAAT	8350877	8351099	TTTTTTTGTTACACTTTGAATGTTTATATGCTTCATGTTTGATCAGGCTTGATGATTCACATCATGATCTATTTATGTGTATGTCCAACAGCTTTCATTCATTACCTGATAGCTGGTTCAAGCAATTCTACCTAGTTCAAGAATGACATCTTCAAGCACGGCAACAAGCAATGAAGGGTTAATTTTTCGCAATAGCACTTGTCCCATTTGTAGCAAAAGAGCG
Ila-MIRN81a	MIRN81	LG12	-	14682292	14682312	CGTTGGGGGCCTGCGAGGACC	14682345	14682365	TCCCTCAAAGGCTTCCAATAT	14682292	14682363	TCCCTCAAAGGCTTCCAATATTCCAGGACAATATTGGCACCAATATTGGAACGTTGGGGGCCTGCGAGGACC
Ila-MIRN81b	MIRN81	LG12	-	14579871	14579891	CGTTGGGGGCCTGCGAGGACC	14579924	14579944	TCCCTCAAAGGCTTCCAATAT	14579871	14579942	TCCCTCAAAGGCTTCCAATATTCCAGGACAATATTGGCACCAATATTGGAACGTTGGGGGCCTGCGAGGACC
Ila-MIRN82a	MIRN82	Contig00451	-	75645	75665	CTTCCGATGTGGGACGAGCTC	75777	75797	GCTGTCACATCGGAAGGGAGT	75645	75795	GCTGTCACATCGGAAGGGAGTCGTCTCCCCACCCCGCATATAAGCCTTTGCACTCAAAGGAGGTGGGTTGCTAGTGGGTACCACCTCCTTTGAGTGCAAAGGCTTATATGCGGGGTGGGGAGACGACTCCCTTCCGATGTGGGACGAGCTC
Ila-MIRN82b	MIRN82	LG05	+	27434862	27434882	CTTCCGATGTGGGACGAGCTC	27434615	27434635	GCTCGTCCCATATCGGAAGAG	27434616	27434882	GCTCGTCCCATATCGGAAGAGAGTCGTCTCTCCCCTTATAAGCTGGGCAGGCAGAAGGGTGAATCCCGGTGGAGGATTCGATCCGAGTGATTTACACTTAAAAGATCATCAGCTAGGTCAGGAATCCTTCGGTGGAGGATTCTATCCGGAGCTGATTTACACCCTTACAAAAAGATCATTCCATTGCTAGTGGGTACCCAACCCATTCAGGGCCCAGGCTCATAAGGGGGAGGGGGAGACGACTCTCTTCCGATGTGGGACGAGCTC
Ila-MIRN83a	MIRN83	LG07	+	23236295	23236316	GGAGTAACACTGAGAACACAGG	23236351	23236371	TGTGTTCTCAGGTCACCCCTT	23236295	23236372	GGAGTAACACTGAGAACACAGGTGGTTTGACTGGTACAAGGTGACCATTCATGCACTTGTGTTCTCAGGTCACCCCTT
Ila-MIRN83b	MIRN83	LG07	+	23223581	23223602	GGAGTGACACTGAGAACACAGG	23223637	23223657	TGTGTTCTCAGGTCACCCCTT	23223581	23223658	GGAGTGACACTGAGAACACAGGTGGTTTGACTGGTACAAGGTGACCATTCATGCACTTGTGTTCTCAGGTCACCCCTT
Ila-MIRN84a	MIRN84	LG04	-	18354964	18354984	TAACGGTCTTCCTTCATTTGG	18355029	18355049	AAATGAAGAGGGGTCATTGAA	18354964	18355047	AAATGAAGAGGGGTCATTGAATCAGTGGATCCCATTTAAAAAAATTAATAGGACTCACTCATCTAACGGTCTTCCTTCATTTGG
Ila-MIRN84b	MIRN84	LG04	-	18245246	18245266	TAACGGTCTTCCTTCATTTGG	18245311	18245331	AAATGAAGAGGGGTCATTGAA	18245246	18245329	AAATGAAGAGGGGTCATTGAATCAGTGGATCCCATTTAAAAAAATTAATAGGACTCACTCATCTAACGGTCTTCCTTCATTTGG
Ila-MIRN84c	MIRN84	LG16	+	50793300	50793320	TAACGGTCTTCCTTCATTTGG	50793236	50793256	AAATGAAGGGGGACTGTTGGA	50793237	50793320	AAATGAAGGGGGACTGTTGGATGAATAGGTACCATTTAAAAAAGTTGATGAGACTCACTCATCTAACGGTCTTCCTTCATTTGG
Ila-MIRN85a	MIRN85	LG14	+	42485467	42485487	TAGATCTGAACCATATCGTTC	42485597	42485617	ACAATATGGTTCAGATCTGAA	42485467	42485618	TAGATCTGAACCATATCGTTCAAATCTGATTACTATCGAGTAGATTTGAAGATTTTGATACAAATTAGTTGACCACAAGCTCCTACTGTCCATGGCGTCACAAGCTCTTATTGTCCAGGGCGTAGATCTGAACAATATGGTTCAGATCTGAA
Ila-MIRN85b	MIRN85	LG16	-	45912238	45912258	TAGATCTGCACCATATCGTTC	45912211	45912231	ACTCTATCGAGTAGATCTAAA	45912209	45912258	TAGATCTGCACCATATCGTTCAGATCTGAACTCTATCGAGTAGATCTAAA
Ila-MIRN86a	MIRN86	LG03	-	8412085	8412105	TAGGTCTCACGTGAATACATG	8412160	8412180	CATATTCACGTGGGACCTATT	8412085	8412178	CATATTCACGTGGGACCTATTATTTATATTTGGACCTATTATTTATAGGGGTGAAAAGTCCAAATATAAATAATAGGTCTCACGTGAATACATG
Ila-MIRN86b	MIRN86	Contig01244	+	31570	31590	TAGGTCTCACGTGAATACATG	31496	31516	TGTATTCACATGAGACCTATT	31497	31590	TGTATTCACATGAGACCTATTATTTATATTTGGACTCCTCACCCCTATAAATAATAGGTCCAAATATGAACAATAGGTCTCACGTGAATACATG
Ila-MIRN87a	MIRN87	LG03	+	25803367	25803388	TAGGTGCTCGATACTATGTGAC	25803546	25803566	TGCCTTAGTGTCTCACCTTTC	25803367	25803567	TAGGTGCTCGATACTATGTGACATTTATAGATGACCATACCCGTTGTACCTGGGTCTACCTTTTGCATAGGAAGTCTGATGTACTCCCAATCATCACTCAGTTTCTCCAGATGATTAAGACACAATTCGTGTCGTTGTTCGTGCTCTTCGTTCGGATAATACCAAAGAATATGTGTCTGTTGCCTTAGTGTCTCACCTTTC
Ila-MIRN87b	MIRN87	LG17	+	35751514	35751535	TAGGTGCTCGATACTATGTGAC	35751694	35751714	TACCTTAGTGTCTTACCTTTC	35751514	35751715	TAGGTGCTCGATACTATGTGACATTTATAAATAATCATACCCATTGTATTTGGGTCTATTTTTTGCATAGGAAGTCTGATGTACTCTCTGTCATCACTCAATTTCTCCAGATGATTAAAACACAATTCGATATCATTGTGCGTGCTCTTAGTTCGGACAATGCCAAAGAATATGTGTCTGATACCTTAGTGTCTTACCTTTC
Ila-MIRN88a	MIRN88	Contig00110_ERROPOS396452	-	48426	48446	TAGTTTTTAAGTTCATGTAGC	48207	48227	TATATGGACTTAAAAATTAGA	48205	48446	TAGTTTTTAAGTTCATGTAGCATTGCTCATATTTTAAAGGTTATAACTTCATATTCAGGGTGTGCATTGGAATAATGGTAAGGTTGTTTTATTGTTGTGTTCGAGGTGCATAAACAATTTCTCTACATTCAGGGGGAAAATTAAATATATTTAACACTTTTTATACCTTATAATAGTGGAAGTTTCGTGTGCTCGCTTGCATATTTTATTATGAAAAATGTTATATGGACTTAAAAATTAGA
Ila-MIRN88b	MIRN88	LG08	+	32400876	32400896	TAGTTTTTAAGTTCATGTAGC	32400758	32400778	TATATGATTTAGGGTTCAGAC	32400759	32400896	TATATGATTTAGGGTTCAGACTTAAGATAATTACAATCATCGATTGACTTTGCGCCCAACATTTATCGACCCACTACCTATTCAATGGTTGAAATTATCAAGTCTAATTTTTAAGTCTAGTTTTTAAGTTCATGTAGC
Ila-MIRN88c	MIRN88	LG17	-	19669862	19669882	TAGTTTTTAAGTTCATGTAGC	19669997	19670017	TACATGAATTTAAAAATTAAA	19669862	19670015	TACATGAATTTAAAAATTAAACTTAAAAAATAGACTTGATAATCATAATTATTGAATAGATAGTAGGTCCCAATAAATACTCGGACTCGTAGTGAAATCAATTGTTATAAATATCAAGTCTATTTTTTAAGTCTAGTTTTTAAGTTCATGTAGC
Ila-MIRN89a	MIRN89	Contig00670	-	214346	214366	TTCCGATGTGGGACGAGCTCC	214511	214531	AGCTCGTCCCACATCGGAAGG	214346	214529	AGCTCGTCCCACATCGGAAGGGAGTCGTCTCCCCACCCCGCATATAAGCCTTTGCACTCAAAGGAGGTGGTACCCACTAGCAATGGGATGATCATCCAATGGCTAGTGGGTACCACCTCCTTTGAGTGCAAAGGCTTATATGCGGGGTGGGGAGACGACTCCCTTCCGATGTGGGACGAGCTCC
Ila-MIRN89b	MIRN89	LG18	+	2496113	2496133	TTCCGATGTGGGACGAGCTCC	2495943	2495963	AGCTCAGCCATATCGGAAGAG	2495944	2496133	AGCTCAGCCATATCGGAAGAGAGTCGTCTCTCCCTCCCCCTTATAAGCCTAGGCCCTAAAGGGGTTGGGTACCCACTAGCAATGGGATGATCATCCAAATGGCTAGTGGGTACCCAACCCCTTTAGGGCCTAGGCTTATAAGGGGGAGGGGGAGGGGGAGACGACTCTCTTCCGATGTGGGACGAGCTCC
Ila-MIRN89c	MIRN89	LG01	-	15026131	15026151	TTCCGATGTGGGACGAGCTCC	15026328	15026348	AGCTCGTCCCACATCGGAAGA	15026131	15026346	AGCTCGTCCCACATCGGAAGAGAGTCGTCTCCCCCTCCCCCTTATAAGCCTGGGCCCTAAAGGGGTTGGGTACCCACTAGCCTCCGGAATCCTTCGGTGGAGAGTTCGATCGATCTGGAGCGGATTTACACCCTTACAAAAAGGATCATCCCATTGCTAGTGGGTACCCAACCCCTTTAGGGGGAGATGACTCTCTTCCGATGTGGGACGAGCTCC
Ila-MIRN90a	MIRN90	LG06	-	31160834	31160855	TTGCGATTTCTGTCAGATTGAC	31160650	31160670	AATTTGATAAAAATCTCAACG	31160648	31160855	TTGCGATTTCTGTCAGATTGACAGGCACGTGAGGTGTAAGTGAGAAAGGAGAAGTTTACTATTATCAAACAAAAGTTATTATGTGCATCTCAAATGGCTGTTAATGTGACAGAGAATTGCAATGGACGTTATGGTAGGGGTCACATTGCTACCAATTAATTTTTCACATGCATCTCACGTGTTTGTCAATTTGATAAAAATCTCAACG
Ila-MIRN90b	MIRN90	LG16	-	17796364	17796385	TTGCGATTTCTGTCAGATTGAC	17796275	17796295	AATTTGACAAAAATCGTAATA	17796273	17796385	TTGCGATTTCTGTCAGATTGACAGACACATGTGAAAATGAGAAGTTTGCTATAATATAACAAAAGTCATCACGTGCATCTCACGTGGTTATCAATTTGACAAAAATCGTAATA
Ila-MIRN91a	MIRN91	LG17	-	11452995	11453015	TTTCTTCCACTGTCAGCTGAC	11453216	11453236	CAGTGACGTGTAAGGATAAAC	11452995	11453234	CAGTGACGTGTAAGGATAAACATTAGAAATTTTTTATAATTTTTTTTTTGAGGAAATTTGTTGATGTGAGAAGTAAATACAGAAAGTAGCTATCTTGTATTACCCAAAAACTCTGAATAATGTTTGGTTTAATCATCAGCCTTCAACTCAAACACGATAAACCTCCTCTTCCCAGGCGTCTTCCCCTCCATTCTCTTCTATCTCCCTCTGAGGTAAACCTTTCTTCCACTGTCAGCTGAC
Ila-MIRN91b	MIRN91	LG19	+	25962178	25962198	TTTCTTCCACTGTCAGCTGAC	25961933	25961953	TTGTTGATGTGAGAAGTAAAT	25961934	25962198	TTGTTGATGTGAGAAGTAAATGCCAGGTAGATGATGTTATTTTATTTTATTTTATTAATAAAGTAGCTATCTTGTATTACCCAAAATTATAATTTAAGTTTCATGATTGCAAAACGGGTTTAAATAATAAATCTGAATAATGTTTGGTTTAATCATCCAGCCTTTTAAGTCAAACACGTTAAACCTCCTCTTCCTAGGAGTCTTCCCCGCCATCCTCTTCTATCTCCTCCCTCTAATGTAAACCTTTCTTCCACTGTCAGCTGAC
Ila-MIRN92	MIRN92	LG01	+	216660	216681	GAAATTGACTCTCTATTGGAAC	216621	216641	TCTTAATACTGGATGAATTTT	216622	216681	TCTTAATACTGGATGAATTTTGCTTTGATTATTTGAACGAAATTGACTCTCTATTGGAAC
Ila-MIRN93	MIRN93	LG03	-	725484	725503	TAAAGACAATAGAATTTCCG	725552	725572	GGGATTCTATTGTCTTTACAA	725484	725570	GGGATTCTATTGTCTTTACAAGAATTCAGAATCCAATCCTTGAATTTTTTTTCCTTTATTTTTCTTGTAAAGACAATAGAATTTCCG
Ila-MIRN94	MIRN94	LG03	-	713247	713266	AATACCGACCCGCTATGAAC	713281	713301	TCATTTTTCGTTCGGTATTAA	713247	713299	TCATTTTTCGTTCGGTATTAATTTTGGGATCGTAATACCGACCCGCTATGAAC
Ila-MIRN95	MIRN95	LG04	+	16831401	16831421	ACGACCTATTTACAACTCTGG	16831168	16831188	GGATGTTGATAGCTAACGTGG	16831169	16831421	GGATGTTGATAGCTAACGTGGTGAGAGTAATACGTCAGAACTCCATTACCTAGTGGCGGGGTGGGACATTAGTTTTTAAGGGGGAATGAAATAAGGTAATAAATGAGTGAACTTATTAAACTCGTCAAATTGTGTTGACATGAAATCAATTTACCACGAATTATATACGACACGATAAGTTAAGCATATTTTAATACAATACGACTAAAATGCAATATGAATCTGACGCGACACGACCTATTTACAACTCTGG
Ila-MIRN96	MIRN96	LG06	+	13464445	13464465	TTCAACAGCAGAGGAGCCGTG	13464398	13464418	CGGCTCCTCTGCTGTTGATGG	13464399	13464465	CGGCTCCTCTGCTGTTGATGGCTAACAGCACCGTGTGCTGTTAGCCTTCAACAGCAGAGGAGCCGTG
Ila-MIRN97	MIRN97	LG06	-	35211596	35211616	CTGTTGTAGGCTCTGCTACAC	35211650	35211670	GTTTCTGCTCCTACAACGGAC	35211596	35211668	GTTTCTGCTCCTACAACGGACGGTGTATGTGGATGCTGAGGACCACTAGGTACTGTTGTAGGCTCTGCTACAC
Ila-MIRN98	MIRN98	LG06	-	1251774	1251793	CATTCTTCATTCTCTGCTTG	1251677	1251697	TGCAATAGAGAGGGAGAAGAT	1251675	1251793	CATTCTTCATTCTCTGCTTGTAGGTACCCTACGTTCATTGATGCACTAAGGGATTTGGATGACTGTCTCAGCATGGTTCACCTTTTTGCTGCATTGCCTGCAATAGAGAGGGAGAAGAT
Ila-MIRN99	MIRN99	LG07	+	6956122	6956143	ACGACTCTCGGACTCGTAGGCC	6956046	6956066	GTTTGATCTTAGAGTTGTTGG	6956047	6956143	GTTTGATCTTAGAGTTGTTGGTGTCTGTCAGTACCCTCACGCGGGGAGGCTTAGCTGCTTTAGGACAGTATTCACACGACTCTCGGACTCGTAGGCC
Ila-MIRN100	MIRN100	LG11	+	5754603	5754624	GTTATTCTATTCCACCTCTTAG	5754430	5754450	AATGTCGGATCAGGATCAACT	5754431	5754624	AATGTCGGATCAGGATCAACTAGGATAGAAATAAAGAATTGGGTCAAACTCTTCTTTGGTGTCAAGGTAATAGCTATGAATAGTCATCCACTTCTAGGAAAGGATAGAAGAATGGATCCTATTATGGGACATACAATGCATTACAGACAAATGATCATTACGCTTCAACCGAGTTATTCTATTCCACCTCTTAG
Ila-MIRN101	MIRN101	LG07	-	23369218	23369237	ATCACTGATCTAACGACTGT	23369276	23369296	AGATGTTAGATCAATGGATCC	23369218	23369294	AGATGTTAGATCAATGGATCCACTAAATCACTTGCACTCGTTGAATTAGTGGATCACATCACTGATCTAACGACTGT
Ila-MIRN102	MIRN102	LG07	-	19692438	19692458	GGGGTGGGGTGATTGGGGAGG	19692387	19692407	TCCCTATTCCACCCATCCCGA	19692385	19692458	GGGGTGGGGTGATTGGGGAGGAAACCCTTTTGGGGGACTGATGGAGAAATCCTTCCCTATTCCACCCATCCCGA
Ila-MIRN103	MIRN103	Contig00459	+	138521	138541	GTTGCGGATATGCGTTCAGGC	138371	138391	CTGCTCGTATACACAGCTGCT	138372	138541	CTGCTCGTATACACAGCTGCTCGTATTTTTCCCAAATTGCGCCCAATTGCATTCTGGTTCTCTCTTTCTCGATCGACAATCTATCGACTTTTGCCCCCAATAGTTCCGGTGATCGAGCAAAATTCCACAGGGAAATGAATATCAGTACTGTTGCGGATATGCGTTCAGGC
Ila-MIRN104	MIRN104	LG08	-	28886603	28886624	ACGCGTGTGTGATATGTAGATC	28886582	28886602	TTTACGTATTGAACACTGTAA	28886580	28886624	ACGCGTGTGTGATATGTAGATCATTTTACGTATTGAACACTGTAA
Ila-MIRN105	MIRN105	LG09	+	31262347	31262367	ATATAAGGCTCTATTTGGATC	31262480	31262500	TCTAAATAGAGCCTTAAGAGT	31262347	31262501	ATATAAGGCTCTATTTGGATCTTGGAAATAGTAACTAAAATAAAATCTGCATGCTGTAGAAGTTCAATGTGGGAAGAAGCTATTGTGAATCAGTGCCAATCATTTCACTGAACAATGTTGCGATGTTTCTGAGATCTAAATAGAGCCTTAAGAGT
Ila-MIRN106	MIRN106	LG09	-	32845691	32845710	TAAAGAGCTTGAGAATTCTC	32845934	32845954	GAACCTCAAGCTCTTACAGGT	32845691	32845952	GAACCTCAAGCTCTTACAGGTGCAATGCAAGCATCGTCCACGATACGACTGTACTAATGAAAGTTGTACCAGAGTTGACTCAACAGATTTTTTTGAAGGGATGAAAGAACTCAAAGTTGTTGGTTTAAGATCAATGTTCCTTCAGCTTCCACCACAACCACTCATATCTCTGCTAAATATTCGAACATTGTGTTTGGATTTTTGCCGGGTAGACACTATCACATCCTCCCTGATTGGAAGCCTAAAGAGCTTGAGAATTCTC
Ila-MIRN107	MIRN107	LG09	-	6008471	6008491	AAATGCACGTGGACTATTTTG	6008547	6008567	AAATAATTCACGTGCAACGCA	6008471	6008565	AAATAATTCACGTGCAACGCACGTGTGTATCTACTAGTATATATATATATATATATTAGTTGTTGTGCACGTGCAAATGCACGTGGACTATTTTG
Ila-MIRN108	MIRN108	LG10	+	5835129	5835150	ACAGACGGACGACTAAATGAAA	5835076	5835096	CTGTTTGGTTTCAGTCTATTT	5835077	5835150	CTGTTTGGTTTCAGTCTATTTTGTGCCAAATCAACCAATTAAGAATCATAAAACAGACGGACGACTAAATGAAA
Ila-MIRN109	MIRN109	LG11	-	2710474	2710495	ATTGTGAACTATAATGATCGTT	2710365	2710385	ATGTTATTTTGGTTTGGATTA	2710363	2710495	ATTGTGAACTATAATGATCGTTATGTATGATTGTGAACTGTGAATTTTTTGGATCTTTGGTTGGACCTACGTGTACAACATGTGTCTGTGGCCTTTGTTATTATGATATAAAATGTTATTTTGGTTTGGATTA
Ila-MIRN110	MIRN110	LG11	+	14613998	14614017	AAACGAGTCCGAACTTGAAC	14613977	14613997	TCAGATTCGGTTTGTTTTTTA	14613978	14614017	TCAGATTCGGTTTGTTTTTTAAACGAGTCCGAACTTGAAC
Ila-MIRN111	MIRN111	LG12	+	23588990	23589010	TCCGCTGTAGCACCATTGGTA	23588797	23588817	CAGATGGGTATAGCTGGGTTT	23588798	23589010	CAGATGGGTATAGCTGGGTTTTGTGTGAGGCAATTGGCTGGGCTTTTTCTACTTAGAAAAATTTGGGCTTTTTCATTTTTCCTTTTAGTCCAGCCCAGGCCATAGGCCGGGTACTGAAATGGTCCATGTTGTAAATTTGGATCTGACTTGAATTTATCTTAATAAATTAATTTTCACCTAATGAGCATCAAATCCGCTGTAGCACCATTGGTA
Ila-MIRN112	MIRN112	LG12	+	24609122	24609142	ACGTGTCGTGTACAGGTTTAC	24609159	24609179	CCTGTTTAACCCGACACGTAA	24609122	24609180	ACGTGTCGTGTACAGGTTTACATATTTTTCACCCGTCACCTGTTTAACCCGACACGTAA
Ila-MIRN113	MIRN113	LG12	+	27784331	27784352	TGACTGGCTCTTATCTTTCATG	27784190	27784210	TGAAGCTTAAGAGTCTTGTTT	27784191	27784352	TGAAGCTTAAGAGTCTTGTTTGGTAGCCAAGGATGACTTGCCTAAGATCCCACCCTAGAGGGTTCTTAGAAGACAAGTTCAGCTATCTTCCATAGATAGAGAGGCCTTTAATGGTTTCTAGGCGTCATCCACGGCTAGCCTGACTGGCTCTTATCTTTCATG
Ila-MIRN114	MIRN114	LG13	-	20957764	20957784	CAAATGAAGGGGGACTGTTGG	20957703	20957723	CAATGGTCCCCTTCATTTGAG	20957701	20957784	CAAATGAAGGGGGACTGTTGGATCAGTGAGCTCATTTAAAAAAGTTGATGGGATTCACTCATCCAATGGTCCCCTTCATTTGAG
Ila-MIRN115	MIRN115	LG14	-	48049884	48049904	CTGACTATTTCGTTTCTTTGA	48049661	48049681	AGGGAAGAGATATGGTTGATT	48049659	48049904	CTGACTATTTCGTTTCTTTGAAGGTTGTTCCTAATTTGGTGAAACGTGTTTTCTCTACACCAACTCAAATTGCAAACATATTCAACATGCAGGAGGTAACTTTTGCTTGCTCTGTTATGCTGGATGGACCAACACCATAAGGGTTCTTAGTTCTTACTTCCTAGGCATTTTTAAGAGCATAGAAGGCCAAGTTTGTAATGTTATATAATGATTGTTGATAAGCAAAGGGAAGAGATATGGTTGATT
Ila-MIRN116	MIRN116	LG14	-	44491869	44491889	AGAGGTGCTGTTGATTAAAAC	44491821	44491841	TTTGATCAATCGCACCTCTGC	44491819	44491889	AGAGGTGCTGTTGATTAAAACGGCGTTAGTTTTATGCAAAACGTTGTGGTTTTGATCAATCGCACCTCTGC
Ila-MIRN117	MIRN117	LG15	+	11647211	11647230	CTTCTGAGCTCTGGAACTCC	11647180	11647200	AGCTCTAGTCTTCTGAACTCT	11647181	11647230	AGCTCTAGTCTTCTGAACTCTGGCTCTAGTCTTCTGAGCTCTGGAACTCC
Ila-MIRN118	MIRN118	LG15	+	49253878	49253898	CGATCTATGAATTTGACATGC	49253818	49253838	ATGCCAAATTCATAGATCGTA	49253819	49253898	ATGCCAAATTCATAGATCGTATGAAGCCACCAACAATTATTAGAGGCAGTGGCTTCATACGATCTATGAATTTGACATGC
Ila-MIRN119	MIRN119	LG15	-	11552765	11552785	ATGACCTCTGCAGTATATGGC	11552583	11552603	TGTGTACATACGATGTCATAC	11552581	11552785	ATGACCTCTGCAGTATATGGCATCCACACCATCTACAAAAAAAAATAAAATAAAAATACTCAATTTAAATTAGTCTAAGCACGTTTGACATTATAATCTAGTCTACGCTAGTGTACAATTCAAATCTGTTCATCGCGCATCTAGTCTATCTGATCTCTATAATGTCTAAGGACGTGTTTAGGGCTGTGTACATACGATGTCATAC
Ila-MIRN120	MIRN120	LG16	+	15076911	15076930	TCGATGCTGGAGTTAACAAC	15076865	15076885	AGGAGATTCCAGATGGGGCTA	15076866	15076930	AGGAGATTCCAGATGGGGCTACACCACAATATTCGATCCCGTGTTTCGATGCTGGAGTTAACAAC
Ila-MIRN121	MIRN121	Contig01143	+	32735	32756	AGGCAAGTCCGAGCTCAAGACA	32698	32718	CTTTGATCTTTGGCCTGTCAA	32699	32756	CTTTGATCTTTGGCCTGTCAAAGTCACACCAACTTAAGGCAAGTCCGAGCTCAAGACA
Ila-MIRN122	MIRN122	LG17	+	2181540	2181560	ATTGGTACGTGACCAGAGACG	2181482	2181502	GTTTTGATCACGTGTCAATCA	2181483	2181560	GTTTTGATCACGTGTCAATCACATGGTTCCTATTTTATGTTTATTTGGTCCCACATGATTGGTACGTGACCAGAGACG
Ila-MIRN123	MIRN123	LG17	+	40649973	40649992	AGTGATTTTCGGTACCATAG	40649935	40649955	ATGGCCCACCACAAACCTCTT	40649936	40649992	ATGGCCCACCACAAACCTCTTCGATACCGTATCGAAAAGTGATTTTCGGTACCATAG
Ila-MIRN124	MIRN124	LG17	-	25166822	25166842	CTAGAGATTTTTGAACGCGTC	25166604	25166624	ACGCTTTTAAAAAGATCAGCC	25166602	25166842	CTAGAGATTTTTGAACGCGTCAATTGGTCTGACGCTTACAAGTTAAAAAAAGATTTGACATTTTTGAACGCTGGCGTCGATGCGACGCTTTATAAACACATCGCCTAATTGACGCTTTTAACAAGTTAGCGGCCATGTTGGGTTAAAGACGCTAAATGATCGACGCTTTTTTAAAAACTTGATTAATCGACATTTTTAACCTAAAAACGCGTACCATTCGACGCTTTTAAAAAGATCAGCC
Ila-MIRN125	MIRN125	LG19	+	26184681	26184704	AATGTGGATTGTTGGATTAGTGGG	26184733	26184753	TAATCAAGTAATGCACATTGA	26184681	26184754	AATGTGGATTGTTGGATTAGTGGGTCTCAGTTTAAAAAGTTAATTGGACCCACTAATCAAGTAATGCACATTGA
Ila-MIRN126	MIRN126	LG19	+	5574923	5574943	GTTCCCCCTTGTACTTCAGTC	5574962	5574982	CTGAAGTGTATGGGGGAACTC	5574923	5574983	GTTCCCCCTTGTACTTCAGTCAGGTTTTTAGAATTCATGACTGAAGTGTATGGGGGAACTC
Ila-MIRN127	MIRN127	LG19	-	28911487	28911507	CGGCTGCAAGTGATTTGGTGC	28911538	28911558	ACCAAATCAACTGCAGTCGTT	28911487	28911556	ACCAAATCAACTGCAGTCGTTAGATCAGTGATGGAACCCACTGACCCAACGGCTGCAAGTGATTTGGTGC
Ila-MIRN128	MIRN128	LG12	-	17136761	17136781	TTTGTGCGTGAATTTAACAAC	17136668	17136688	GTTTCAATTCAAGTAAAAACT	17136666	17136781	TTTGTGCGTGAATTTAACAACCTTAGCCATCCTTTTATCCCTATATGGGAACAAACAGTCAAACTCATTCACACAATTCGAATGGAGGATGTTATGTTTCAATTCAAGTAAAAACT
